# Supplementary material for: The Plasmodium falciparum homolog of Vps16 interacts with the core members of the Vps-C tethering complex
Source: mSphere. 2025 Jul 8;10(7):e00287-25. doi: 10.1128/msphere.00287-25 (PMC12306165; doi:10.1128/msphere.00287-25)
Supplement: Table S1 — Proteins identified in the Vps16 immunoprecipitation. [file msphere.00287-25-s0002.xlsx]

## Sheet: IP Vps16 #1
IP Vps16 bioreplicate #1
Visible?	Starred?	Identified Proteins (543)	Accession Number	Alternate ID	Molecular Weight	Protein Grouping Ambiguity	29337_NF54	29338_PfVps16	Ratio Vps16/NF54
TRUE	Empty	Keratin, type II cytoskeletal 1 Cont_type=Human skin	P04264-CONT		66 kDa	TRUE	192.18	232.86	1.21168
TRUE	Empty	Keratin, type I cytoskeletal 9 Cont_type=Human skin	P35527-CONT		62 kDa	TRUE	155.7	207.75	1.3343
TRUE	Empty	Keratin, type I cytoskeletal 10 Cont_type=Human skin	P13645-CONT		59 kDa	TRUE	108.55	146.11	1.34602
TRUE	Empty	Keratin, type II cytoskeletal 2 epidermal Cont_type=Human skin	P35908-CONT		65 kDa	TRUE	99.65	124.42	1.24857
TRUE	Empty	Merozoite surface protein 1 OS=Plasmodium falciparum (isolate 3D7) OX=36329 GN=MSP1 PE=1 SV=1	Q8I0U8	MSP1	196 kDa		103.21	85.61	0.829474
TRUE	Empty	Actin-1 OS=Plasmodium falciparum (isolate 3D7) OX=36329 GN=ACT1 PE=1 SV=1	Q8I4X0	ACT1	42 kDa		80.076	95.883	1.1974
TRUE	Empty	Heat shock protein 70 OS=Plasmodium falciparum (isolate 3D7) OX=36329 GN=PF3D7_0917900 PE=3 SV=1	Q8I2X4	PF3D7_0917900	72 kDa		80.076	82.185	1.02634
TRUE	Empty	Heat shock 70 kDa protein OS=Plasmodium falciparum (isolate 3D7) OX=36329 GN=PF3D7_0818900 PE=3 SV=1	Q8IB24	PF3D7_0818900	74 kDa	TRUE	71.179	86.751	1.21877
TRUE	Empty	High molecular weight rhoptry protein 2 OS=Plasmodium falciparum (isolate 3D7) OX=36329 GN=RhopH2 PE=1 SV=1	C0H571	RhopH2	163 kDa		74.738	67.346	0.901094
TRUE	Empty	Elongation factor 1-alpha OS=Plasmodium falciparum (isolate 3D7) OX=36329 GN=PF3D7_1357000 PE=3 SV=1	Q8I0P6	PF3D7_1357000	49 kDa		60.502	75.336	1.24518
TRUE	Empty	Histone H2B OS=Plasmodium falciparum (isolate 3D7) OX=36329 GN=PF3D7_1105100 PE=3 SV=1	Q8IIV1	PF3D7_1105100	13 kDa		53.384	44.517	0.833902
TRUE	Empty	Rhoptry-associated protein 1 OS=Plasmodium falciparum (isolate 3D7) OX=36329 GN=PF3D7_1410400 PE=4 SV=1	Q8ILZ1	PF3D7_1410400	90 kDa		56.053	53.649	0.957112
TRUE	Empty	Rhoptry neck protein 3 OS=Plasmodium falciparum (isolate 3D7) OX=36329 GN=PF3D7_1252100 PE=4 SV=1	Q8I4R5	PF3D7_1252100	263 kDa		43.597	52.507	1.20437
TRUE	Empty	Histone H4 OS=Plasmodium falciparum (isolate 3D7) OX=36329 GN=PF3D7_1105000 PE=3 SV=1	Q8IIV2	PF3D7_1105000	11 kDa		51.605	42.234	0.818409
TRUE	Empty	Mature parasite-infected erythrocyte surface antigen OS=Plasmodium falciparum (isolate 3D7) OX=36329 GN=PF3D7_0500800 PE=4 SV=1	Q8I492	PF3D7_0500800	168 kDa		64.061	19.405	0.302914
TRUE	Empty	Heat shock protein 90 OS=Plasmodium falciparum (isolate 3D7) OX=36329 GN=PF3D7_0708400 PE=1 SV=1	Q8IC05	PF3D7_0708400	86 kDa		45.376	44.517	0.981069
TRUE	Empty	RNA helicase OS=Plasmodium falciparum (isolate 3D7) OX=36329 GN=PF3D7_1468700 PE=3 SV=1	Q8IKF0	PF3D7_1468700	45 kDa		36.479	45.658	1.25162
TRUE	Empty	Heat shock protein 101 OS=Plasmodium falciparum (isolate 3D7) OX=36329 GN=PF3D7_1116800 PE=1 SV=1	Q8IIJ8	PF3D7_1116800	103 kDa		36.479	30.819	0.844842
TRUE	Empty	Dynamin-like protein, putative OS=Plasmodium falciparum (isolate 3D7) OX=36329 GN=PF3D7_1218500 PE=4 SV=1	Q8I5M3	PF3D7_1218500	123 kDa		28.472	35.385	1.2428
TRUE	Empty	Trypsin Cont_type=Reagent	P00761-CONT		24 kDa		34.7	34.244	0.986859
TRUE	Empty	Polyadenylate-binding protein OS=Plasmodium falciparum (isolate 3D7) OX=36329 GN=PF3D7_1224300 PE=3 SV=1	Q8I5H4	PF3D7_1224300	97 kDa		32.03	26.254	0.819669
TRUE	Empty	Keratin, type I cytoskeletal 15 Cont_type=Sheep wool	O77727-CONT		49 kDa	TRUE	23.133	34.244	1.48031
TRUE	Empty	Tubulin beta chain OS=Plasmodium falciparum (isolate 3D7) OX=36329 GN=PF10_0084 PE=1 SV=1	Q7KQL5	PF10_0084	50 kDa		28.472	33.102	1.16262
TRUE	Empty	Endoplasmin, putative OS=Plasmodium falciparum (isolate 3D7) OX=36329 GN=PF3D7_1222300 PE=1 SV=1	Q8I0V4	PF3D7_1222300	95 kDa		27.582	27.395	0.99322
TRUE	Empty	Uncharacterized protein OS=Plasmodium falciparum (isolate 3D7) OX=36329 GN=PF3D7_1036900 PE=4 SV=1	A0A143ZYL5	PF3D7_1036900	193 kDa		33.81	23.971	0.708991
TRUE	Empty	PRE-binding protein OS=Plasmodium falciparum (isolate 3D7) OX=36329 GN=PF3D7_1011800 PE=4 SV=1	Q8IJS7	PF3D7_1011800	132 kDa		29.361	26.254	0.894179
TRUE	Empty	High molecular weight rhoptry protein 3 OS=Plasmodium falciparum (isolate 3D7) OX=36329 GN=RhopH3 PE=1 SV=1	Q8I395	RhopH3	105 kDa		24.023	28.537	1.1879
TRUE	Empty	Dynamin-like protein OS=Plasmodium falciparum (isolate 3D7) OX=36329 GN=PF3D7_1145400 PE=3 SV=1	Q8IHR4	PF3D7_1145400	96 kDa	TRUE	26.692	23.971	0.898059
TRUE	Empty	RNA helicase OS=Plasmodium falciparum (isolate 3D7) OX=36329 GN=PF3D7_1445900 PE=2 SV=2	Q8IL13	PF3D7_1445900	60 kDa		27.582	19.405	0.703539
TRUE	Empty	Endonuclease ALBA3 OS=Plasmodium falciparum (isolate 3D7) OX=36329 GN=ALBA3 PE=1 SV=1	Q8IJX8	ALBA3	12 kDa		24.023	30.819	1.2829
TRUE	Empty	Multidrug resistance protein 1 OS=Plasmodium falciparum (isolate 3D7) OX=36329 GN=PF3D7_0523000 PE=1 SV=1	Q7K6A5	PF3D7_0523000	162 kDa		28.472	15.98	0.561253
TRUE	Empty	HSP40, subfamily A OS=Plasmodium falciparum (isolate 3D7) OX=36329 GN=PF3D7_1437900 PE=4 SV=1	Q8IL88	PF3D7_1437900	48 kDa		23.133	25.112	1.08555
TRUE	Empty	FACT complex subunit OS=Plasmodium falciparum (isolate 3D7) OX=36329 GN=PF3D7_0517400 PE=3 SV=1	Q8I3T4	PF3D7_0517400	133 kDa		24.913	20.546	0.82471
TRUE	Empty	40S ribosomal protein S6 OS=Plasmodium falciparum (isolate 3D7) OX=36329 GN=PF3D7_1342000 PE=1 SV=1	Q8IDR9	PF3D7_1342000	35 kDa		23.133	25.112	1.08555
TRUE	Empty	40S ribosomal protein S4 OS=Plasmodium falciparum (isolate 3D7) OX=36329 GN=PF3D7_1105400 PE=1 SV=2	Q8IIU8	PF3D7_1105400	30 kDa		22.243	20.546	0.923706
TRUE	Empty	DNA/RNA-binding protein ALBA1 OS=Plasmodium falciparum (isolate 3D7) OX=36329 GN=ALBA1 PE=1 SV=1	Q8IAX8	ALBA1	27 kDa		17.795	26.254	1.47536
TRUE	Empty	Elongation factor 2 OS=Plasmodium falciparum (isolate 3D7) OX=36329 GN=PF3D7_1451100 PE=4 SV=1	Q8IKW5	PF3D7_1451100	94 kDa		21.354	20.546	0.962162
TRUE	Empty	Cytoadherence-linked asexual protein 3.1 OS=Plasmodium falciparum (isolate 3D7) OX=36329 GN=CLAG3.1 PE=1 SV=2	O77310	CLAG3	167 kDa		24.023	17.122	0.712734
TRUE	Empty	Small ribosomal subunit protein eS1 OS=Plasmodium falciparum (isolate 3D7) OX=36329 GN=RPS3A PE=1 SV=1	O97313	RPS3A	30 kDa		17.795	20.546	1.15459
TRUE	Empty	Uncharacterized protein OS=Plasmodium falciparum (isolate 3D7) OX=36329 GN=PF3D7_0707200 PE=4 SV=1	C0H4L9	PF3D7_0707200	257 kDa		15.125	19.405	1.28298
TRUE	Empty	Nuclear segregation protein OS=Plasmodium falciparum (isolate 3D7) OX=36329 GN=PF3D7_0617200 PE=4 SV=1	C6KT13	PF3D7_0617200	53 kDa		19.574	21.688	1.108
TRUE	Empty	Glyceraldehyde-3-phosphate dehydrogenase OS=Plasmodium falciparum (isolate 3D7) OX=36329 GN=PF3D7_1462800 PE=3 SV=1	Q8IKK7	PF3D7_1462800	37 kDa		20.464	21.688	1.05981
TRUE	Empty	Histone H2B OS=Plasmodium falciparum (isolate 3D7) OX=36329 GN=PF3D7_0714000 PE=3 SV=1	Q8IBV7	PF3D7_0714000	14 kDa		23.133	15.98	0.690788
TRUE	Empty	40S ribosomal protein S3 OS=Plasmodium falciparum (isolate 3D7) OX=36329 GN=PF3D7_1465900 PE=1 SV=1	Q8IKH8	PF3D7_1465900	25 kDa		21.354	20.546	0.962162
TRUE	Empty	Heat shock 70 kDa protein OS=Plasmodium falciparum (isolate 3D7) OX=36329 GN=PF3D7_0831700 PE=1 SV=1	K7NTP5	PF3D7_0831700	75 kDa	TRUE	20.464	25.112	1.22713
TRUE	Empty	40S ribosomal protein S11 OS=Plasmodium falciparum (isolate 3D7) OX=36329 GN=PF3D7_0516200 PE=3 SV=1	A0A5K1K925	PF3D7_0516200	16 kDa		24.023	17.122	0.712734
TRUE	Empty	60S ribosomal protein L4 OS=Plasmodium falciparum (isolate 3D7) OX=36329 GN=PF3D7_0507100 PE=1 SV=1	Q8I431	PF3D7_0507100	46 kDa		15.125	25.112	1.6603
TRUE	Empty	Kelch protein K13 OS=Plasmodium falciparum (isolate 3D7) OX=36329 GN=PF3D7_1343700 PE=1 SV=1	Q8IDQ2	PF3D7_1343700	84 kDa		20.464	15.98	0.780884
TRUE	Empty	Vacuolar protein sorting-associated protein 18, putative OS=Plasmodium falciparum (isolate 3D7) OX=36329 GN=PF3D7_1309700 PE=4 SV=1	Q8IEL8	PF3D7_1309700	198 kDa		0	37.668	37.668
TRUE	Empty	DNA/RNA-binding protein ALBA4 OS=Plasmodium falciparum (isolate 3D7) OX=36329 GN=ALBA4 PE=1 SV=1	A0A5K1K8Y8	ALBA4	42 kDa		17.795	17.122	0.96218
TRUE	Empty	40S ribosomal protein S19 OS=Plasmodium falciparum (isolate 3D7) OX=36329 GN=PF3D7_0422400 PE=1 SV=1	Q8IFP2	PF3D7_0422400	20 kDa		18.684	20.546	1.09966
TRUE	Empty	60S ribosomal protein L3 OS=Plasmodium falciparum (isolate 3D7) OX=36329 GN=PF3D7_1027800 PE=1 SV=1	Q8IJC6	PF3D7_1027800	44 kDa		16.905	15.98	0.945282
TRUE	Empty	40S ribosomal protein S17, putative OS=Plasmodium falciparum (isolate 3D7) OX=36329 GN=PF3D7_1242700 PE=1 SV=1	Q8I502	PF3D7_1242700	16 kDa		18.684	15.98	0.855277
TRUE	Empty	DnaJ protein, putative OS=Plasmodium falciparum (isolate 3D7) OX=36329 GN=PF3D7_0823800 PE=4 SV=1	Q8IB72	PF3D7_0823800	77 kDa		15.125	19.405	1.28298
TRUE	Empty	60S acidic ribosomal protein P0 OS=Plasmodium falciparum (isolate 3D7) OX=36329 GN=PF3D7_1130200 PE=3 SV=1	Q8II61	PF3D7_1130200	35 kDa		16.015	19.405	1.21168
TRUE	Empty	40S ribosomal protein S18, putative OS=Plasmodium falciparum (isolate 3D7) OX=36329 GN=PF3D7_1126200 PE=1 SV=1	Q8IIA2	PF3D7_1126200	18 kDa		14.236	20.546	1.44324
TRUE	Empty	Cell division cycle protein 48 homologue, putative OS=Plasmodium falciparum (isolate 3D7) OX=36329 GN=PF3D7_0619400 PE=4 SV=1	C6KT34	PF3D7_0619400	92 kDa	TRUE	18.684	11.415	0.610951
TRUE	Empty	Histone H2A OS=Plasmodium falciparum (isolate 3D7) OX=36329 GN=PF3D7_0320900 PE=3 SV=1	O97320	PF3D7_0320900	16 kDa	TRUE	17.795	17.122	0.96218
TRUE	Empty	Peroxiredoxin OS=Plasmodium falciparum (isolate 3D7) OX=36329 GN=PF3D7_1027300 PE=4 SV=1	Q8IJD0	PF3D7_1027300	44 kDa		16.015	22.829	1.42548
TRUE	Empty	Protein SEY1 homolog OS=Plasmodium falciparum (isolate 3D7) OX=36329 GN=SEY1 PE=3 SV=2	Q8ILT5	SEY1	111 kDa		15.125	21.688	1.43392
TRUE	Empty	DnaJ protein, putative OS=Plasmodium falciparum (isolate 3D7) OX=36329 GN=PF3D7_0629200 PE=4 SV=1	C6KTC7	PF3D7_0629200	45 kDa		16.905	14.839	0.877788
TRUE	Empty	Calcium-dependent protein kinase 1 OS=Plasmodium falciparum (isolate 3D7) OX=36329 GN=CDPK1 PE=1 SV=2	P62344	CDPK1	61 kDa		17.795	18.263	1.0263
TRUE	Empty	RNA helicase OS=Plasmodium falciparum (isolate 3D7) OX=36329 GN=PF3D7_0810600 PE=3 SV=1	Q8IAU1	PF3D7_0810600	109 kDa		11.567	20.546	1.77626
TRUE	Empty	40S ribosomal protein S5 OS=Plasmodium falciparum (isolate 3D7) OX=36329 GN=PF3D7_1447000 PE=1 SV=1	Q8IL02	PF3D7_1447000	30 kDa		17.795	14.839	0.833886
TRUE	Empty	40S ribosomal protein S16, putative OS=Plasmodium falciparum (isolate 3D7) OX=36329 GN=PF3D7_0813900 PE=1 SV=1	Q8IAX5	PF3D7_0813900	16 kDa		14.236	18.263	1.28287
TRUE	Empty	40S ribosomal protein S8 OS=Plasmodium falciparum (isolate 3D7) OX=36329 GN=PF3D7_1408600 PE=1 SV=1	Q8IM10	PF3D7_1408600	25 kDa		14.236	19.405	1.36309
TRUE	Empty	60S ribosomal protein L6, putative OS=Plasmodium falciparum (isolate 3D7) OX=36329 GN=PF3D7_1338200 PE=3 SV=1	A0A5K1K8V8	PF3D7_1338200	26 kDa		16.015	18.263	1.14037
TRUE	Empty	14-3-3 protein I OS=Plasmodium falciparum (isolate 3D7) OX=36329 GN=14-3-3I PE=1 SV=1	C0H4V6	14-3-3I	30 kDa		18.684	14.839	0.794209
TRUE	Empty	Eukaryotic translation initiation factor 3 subunit A OS=Plasmodium falciparum (isolate 3D7) OX=36329 GN=PF3D7_1212700 PE=3 SV=1	Q8I5S6	PF3D7_1212700	166 kDa		12.456	12.556	1.00803
TRUE	Empty	60S ribosomal protein L5, putative OS=Plasmodium falciparum (isolate 3D7) OX=36329 GN=PF3D7_1424100 PE=1 SV=1	Q8ILL3	PF3D7_1424100	34 kDa		15.125	14.839	0.981091
TRUE	Empty	Pyruvate kinase OS=Plasmodium falciparum (isolate 3D7) OX=36329 GN=PF3D7_0626800 PE=1 SV=1	C6KTA4	PF3D7_0626800	56 kDa		15.125	13.698	0.905653
TRUE	Empty	ADP-ribosylation factor 1 OS=Plasmodium falciparum (isolate 3D7) OX=36329 GN=ARF1 PE=1 SV=1	Q7KQL3	ARF1	21 kDa		8.0076	19.405	2.42332
TRUE	Empty	Small GTP-binding protein sar1 OS=Plasmodium falciparum (isolate 3D7) OX=36329 GN=PF3D7_0416800 PE=3 SV=1	Q8I1S0	PF3D7_0416800	22 kDa		13.346	14.839	1.11187
TRUE	Empty	Btz domain-containing protein OS=Plasmodium falciparum (isolate 3D7) OX=36329 GN=PF3D7_1445700 PE=4 SV=1	Q8IL16	PF3D7_1445700	42 kDa		17.795	11.415	0.641472
TRUE	Empty	Rhoptry-associated protein 2 OS=Plasmodium falciparum (isolate 3D7) OX=36329 GN=PF3D7_0501600 PE=4 SV=1	Q8I484	PF3D7_0501600	47 kDa		11.567	14.839	1.28287
TRUE	Empty	BEACH domain-containing protein, putative OS=Plasmodium falciparum (isolate 3D7) OX=36329 GN=PF3D7_1124100 PE=4 SV=1	Q8IIC2	PF3D7_1124100	196 kDa		0	30.819	30.819
TRUE	Empty	CCAAT-box DNA binding protein subunit B OS=Plasmodium falciparum (isolate 3D7) OX=36329 GN=PF3D7_0618000 PE=4 SV=1	C6KT20	PF3D7_0618000	93 kDa		16.905	4.5658	0.270086
TRUE	Empty	Cytoadherence linked asexual protein 9 OS=Plasmodium falciparum (isolate 3D7) OX=36329 GN=PF3D7_0935800 PE=4 SV=1	Q8I2G2	PF3D7_0935800	160 kDa		16.015	13.698	0.855323
TRUE	Empty	40S ribosomal protein S9, putative OS=Plasmodium falciparum (isolate 3D7) OX=36329 GN=PF3D7_0520000 PE=1 SV=1	Q8I3R0	PF3D7_0520000	22 kDa		11.567	13.698	1.18423
TRUE	Empty	40S ribosomal protein S15 OS=Plasmodium falciparum (isolate 3D7) OX=36329 GN=PF3D7_1358800 PE=1 SV=1	Q8IDB0	PF3D7_1358800	17 kDa		15.125	15.98	1.05653
TRUE	Empty	60S acidic ribosomal protein P1, putative OS=Plasmodium falciparum (isolate 3D7) OX=36329 GN=PF3D7_1103100 PE=3 SV=1	Q8IIX0	PF3D7_1103100	13 kDa		16.015	12.556	0.784015
TRUE	Empty	Protein disulfide-isomerase OS=Plasmodium falciparum (isolate 3D7) OX=36329 GN=PF3D7_0827900 PE=3 SV=1	C0H4Y6	PF3D7_0827900	56 kDa		12.456	13.698	1.09971
TRUE	Empty	Uncharacterized protein OS=Plasmodium falciparum (isolate 3D7) OX=36329 GN=PF3D7_0914400 PE=4 SV=1	Q8I308	PF3D7_0914400	28 kDa		15.125	12.556	0.830149
TRUE	Empty	Ras-related protein Rab-2 OS=Plasmodium falciparum (isolate 3D7) OX=36329 GN=PF3D7_1231100 PE=3 SV=1	Q8I5A9	PF3D7_1231100	24 kDa		13.346	14.839	1.11187
TRUE	Empty	60S ribosomal protein L13 OS=Plasmodium falciparum (isolate 3D7) OX=36329 GN=PF3D7_0814000 PE=1 SV=1	Q8IAX6	PF3D7_0814000	25 kDa		12.456	11.415	0.916426
TRUE	Empty	Histone H2A OS=Plasmodium falciparum (isolate 3D7) OX=36329 GN=PF3D7_0617800 PE=3 SV=1	C6KT18	PF3D7_0617800	14 kDa	TRUE	8.8973	14.839	1.66781
TRUE	Empty	Protein transport protein SEC31 OS=Plasmodium falciparum (isolate 3D7) OX=36329 GN=PF3D7_0214100 PE=3 SV=3	O96221	PF3D7_0214100	167 kDa		3.5589	19.405	5.45253
TRUE	Empty	ribose-phosphate diphosphokinase OS=Plasmodium falciparum (isolate 3D7) OX=36329 GN=PF3D7_1325100 PE=3 SV=1	Q8IE67	PF3D7_1325100	49 kDa		11.567	15.98	1.38152
TRUE	Empty	ADP/ATP translocase OS=Plasmodium falciparum (isolate 3D7) OX=36329 GN=PF3D7_1037300 PE=3 SV=1	Q8IJ34	PF3D7_1037300	34 kDa		11.567	15.98	1.38152
TRUE	Empty	Histone H3 OS=Plasmodium falciparum (isolate 3D7) OX=36329 GN=PF3D7_0610400 PE=3 SV=1	C6KSV0	PF3D7_0610400	15 kDa	TRUE	13.346	14.839	1.11187
TRUE	Empty	RNA-binding protein musashi, putative OS=Plasmodium falciparum (isolate 3D7) OX=36329 GN=PF3D7_0916700 PE=4 SV=1	Q8I2Y5	PF3D7_0916700	45 kDa		12.456	12.556	1.00803
TRUE	Empty	Vacuolar protein sorting-associated protein 33, putative OS=Plasmodium falciparum (isolate 3D7) OX=36329 GN=PF3D7_0935200 PE=3 SV=1	Q8I2G8	PF3D7_0935200	136 kDa		0	29.678	29.678
TRUE	Empty	Leucine-rich repeat protein OS=Plasmodium falciparum (isolate 3D7) OX=36329 GN=PF3D7_0108300 PE=4 SV=2	Q8I259	PF3D7_0108300	255 kDa		12.456	6.8488	0.549839
TRUE	Empty	Casein kinase I OS=Plasmodium falciparum (isolate 3D7) OX=36329 GN=CK1 PE=1 SV=2	Q8IHZ9	CK1	38 kDa		11.567	12.556	1.0855
TRUE	Empty	26S protease regulatory subunit 6A, putative OS=Plasmodium falciparum (isolate 3D7) OX=36329 GN=PF3D7_1130400 PE=3 SV=1	Q8II60	PF3D7_1130400	50 kDa		11.567	12.556	1.0855
TRUE	Empty	Translocon component PTEX150 OS=Plasmodium falciparum (isolate 3D7) OX=36329 GN=PF3D7_1436300 PE=1 SV=1	Q8ILA1	PF3D7_1436300	112 kDa		10.677	15.98	1.49668
TRUE	Empty	40S ribosomal protein S15A, putative OS=Plasmodium falciparum (isolate 3D7) OX=36329 GN=PF3D7_0316800 PE=1 SV=1	O77395	PF3D7_0316800	15 kDa		13.346	13.698	1.02637
TRUE	Empty	Ring-infected erythrocyte surface antigen OS=Plasmodium falciparum (isolate 3D7) OX=36329 GN=PF3D7_0102200 PE=4 SV=1	Q8I0U6	PF3D7_0102200	127 kDa	TRUE	12.456	11.415	0.916426
TRUE	Empty	Rhoptry-associated protein 3 OS=Plasmodium falciparum (isolate 3D7) OX=36329 GN=PF3D7_0501500 PE=4 SV=1	Q8I485	PF3D7_0501500	47 kDa		10.677	11.415	1.06912
TRUE	Empty	Plasmepsin II OS=Plasmodium falciparum (isolate 3D7) OX=36329 GN=PMII PE=1 SV=1	Q8I6V3	PMII	51 kDa	TRUE	11.567	12.556	1.0855
TRUE	Empty	RNA-binding protein, putative OS=Plasmodium falciparum (isolate 3D7) OX=36329 GN=PF3D7_0823200 PE=4 SV=1	Q8IB66	PF3D7_0823200	32 kDa		11.567	12.556	1.0855
TRUE	Empty	RNA-binding protein, putative OS=Plasmodium falciparum (isolate 3D7) OX=36329 GN=PF3D7_1110400 PE=4 SV=1	Q8IIQ7	PF3D7_1110400	174 kDa		13.346	6.8488	0.513172
TRUE	Empty	Chromatin remodeling protein OS=Plasmodium falciparum (isolate 3D7) OX=36329 GN=PF3D7_1104200 PE=4 SV=1	Q8IIW0	PF3D7_1104200	167 kDa		14.236	6.8488	0.48109
TRUE	Empty	60S ribosomal protein L7a OS=Plasmodium falciparum (isolate 3D7) OX=36329 GN=PF3D7_1424400 PE=1 SV=2	Q8ILL2	PF3D7_1424400	33 kDa		9.7871	13.698	1.3996
TRUE	Empty	Vacuolar protein sorting-associated protein 3, putative OS=Plasmodium falciparum (isolate 3D7) OX=36329 GN=PF3D7_1423800 PE=4 SV=2	Q8ILL4	PF3D7_1423800	177 kDa		0	27.395	27.395
TRUE	Empty	GYF domain-containing protein OS=Plasmodium falciparum (isolate 3D7) OX=36329 GN=PF3D7_0604500 PE=4 SV=1	C6KSP3	PF3D7_0604500	334 kDa		7.1179	9.1317	1.28292
TRUE	Empty	SNF2 helicase, putative OS=Plasmodium falciparum (isolate 3D7) OX=36329 GN=PF3D7_0624600 PE=4 SV=1	C6KT82	PF3D7_0624600	316 kDa		12.456	4.5658	0.366554
TRUE	Empty	Serine/arginine-rich splicing factor 1 OS=Plasmodium falciparum (isolate 3D7) OX=36329 GN=PF3D7_0517300 PE=1 SV=2	Q8I3T5	PF3D7_0517300	35 kDa		8.8973	12.556	1.41121
TRUE	Empty	FACT complex subunit SSRP1 OS=Plasmodium falciparum (isolate 3D7) OX=36329 GN=PF3D7_1441400 PE=3 SV=1	Q8IL56	PF3D7_1441400	59 kDa		11.567	6.8488	0.592098
TRUE	Empty	Tubulin alpha chain OS=Plasmodium falciparum (isolate 3D7) OX=36329 GN=PF3D7_0903700 PE=3 SV=1	Q6ZLZ9	PF3D7_0903700	50 kDa		11.567	11.415	0.986859
TRUE	Empty	Long-chain-fatty-acid--CoA ligase OS=Plasmodium falciparum (isolate 3D7) OX=36329 GN=PF3D7_0525100 PE=3 SV=1	Q8I3L4	PF3D7_0525100	77 kDa		8.8973	11.415	1.28297
TRUE	Empty	Myosin-A OS=Plasmodium falciparum (isolate 3D7) OX=36329 GN=MyoA PE=1 SV=1	Q8IDR3	MyoA	92 kDa		15.125	5.7073	0.377342
TRUE	Empty	Uncharacterized protein OS=Plasmodium falciparum (isolate 3D7) OX=36329 GN=PF3D7_1115800 PE=4 SV=1	Q8IIK7	PF3D7_1115800	34 kDa		10.677	10.273	0.962162
TRUE	Empty	40S ribosomal protein S24 OS=Plasmodium falciparum (isolate 3D7) OX=36329 GN=PF3D7_0519400 PE=1 SV=1	Q8I3R6	PF3D7_0519400	15 kDa		9.7871	13.698	1.3996
TRUE	Empty	Inner membrane complex protein 1c, putative OS=Plasmodium falciparum (isolate 3D7) OX=36329 GN=PF3D7_1003600 PE=4 SV=1	Q8IK01	PF3D7_1003600	33 kDa	TRUE	11.567	6.8488	0.592098
TRUE	Empty	Vacuolar protein sorting-associated protein 3 OS=Plasmodium falciparum (isolate 3D7) OX=36329 GN=PF3D7_0916400 PE=4 SV=1	C0H539	PF3D7_0916400	305 kDa		0	19.405	19.405
TRUE	Empty	Eukaryotic translation initiation factor 4E OS=Plasmodium falciparum (isolate 3D7) OX=36329 GN=PF3D7_0315100 PE=3 SV=1	O97266	PF3D7_0315100	27 kDa		8.8973	11.415	1.28297
TRUE	Empty	GTP-binding nuclear protein OS=Plasmodium falciparum (isolate 3D7) OX=36329 GN=PF3D7_1117700 PE=3 SV=1	Q7KQK6	PF3D7_1117700	25 kDa		9.7871	12.556	1.28291
TRUE	Empty	60 kDa chaperonin OS=Plasmodium falciparum (isolate 3D7) OX=36329 GN=PF3D7_1232100 PE=1 SV=2	Q8I0V3	PF3D7_1232100	81 kDa		11.567	4.5658	0.394726
TRUE	Empty	Glideosome-associated protein 50 OS=Plasmodium falciparum (isolate 3D7) OX=36329 GN=GAP50 PE=1 SV=1	Q8I2X3	GAP50	45 kDa		10.677	10.273	0.962162
TRUE	Empty	Probable ATP-dependent 6-phosphofructokinase OS=Plasmodium falciparum (isolate 3D7) OX=36329 GN=PF3D7_0915400 PE=3 SV=1	Q8I2Z8	PF3D7_0915400	159 kDa		8.0076	6.8488	0.855287
TRUE	Empty	Endoplasmic reticulum-resident calcium binding protein OS=Plasmodium falciparum (isolate 3D7) OX=36329 GN=PF3D7_1108600 PE=4 SV=1	Q8IIR7	PF3D7_1108600	39 kDa		10.677	9.1317	0.855268
TRUE	Empty	Translocon component PTEX88 OS=Plasmodium falciparum (isolate 3D7) OX=36329 GN=PF3D7_1105600 PE=4 SV=2	Q8IIU7	PF3D7_1105600	91 kDa		10.677	10.273	0.962162
TRUE	Empty	Early transcribed membrane protein 10.2 OS=Plasmodium falciparum (isolate 3D7) OX=36329 GN=PF3D7_1033200 PE=4 SV=1	Q8IJ76	PF3D7_1033200	39 kDa		7.1179	13.698	1.92444
TRUE	Empty	60S ribosomal protein L27 OS=Plasmodium falciparum (isolate 3D7) OX=36329 GN=PF3D7_1460700 PE=1 SV=2	Q8IKM5	PF3D7_1460700	17 kDa		10.677	10.273	0.962162
TRUE	Empty	60S ribosomal protein L21 OS=Plasmodium falciparum (isolate 3D7) OX=36329 GN=PF3D7_1426000 PE=1 SV=1	Q8ILK3	PF3D7_1426000	19 kDa		10.677	9.1317	0.855268
TRUE	Empty	40S ribosomal protein S25 OS=Plasmodium falciparum (isolate 3D7) OX=36329 GN=PF3D7_1421200 PE=1 SV=2	Q8ILN8	PF3D7_1421200	12 kDa		8.8973	11.415	1.28297
TRUE	Empty	Plasmepsin IV OS=Plasmodium falciparum (isolate 3D7) OX=36329 GN=PMIV PE=1 SV=1	Q8IM16	PMIV	51 kDa		8.0076	13.698	1.71062
TRUE	Empty	Ribosomal protein L15 OS=Plasmodium falciparum (isolate 3D7) OX=36329 GN=PF3D7_0415900 PE=1 SV=1	C0H4A6	PF3D7_0415900	24 kDa		10.677	11.415	1.06912
TRUE	Empty	Plasmepsin I OS=Plasmodium falciparum (isolate 3D7) OX=36329 GN=PMI PE=1 SV=1	Q7KQM4	PMI	51 kDa	TRUE	8.8973	9.1317	1.02635
TRUE	Empty	60S ribosomal protein L18a OS=Plasmodium falciparum (isolate 3D7) OX=36329 GN=PF3D7_1341200 PE=1 SV=1	Q8IDS6	PF3D7_1341200	22 kDa		8.0076	10.273	1.28291
TRUE	Empty	40S ribosomal protein S7 OS=Plasmodium falciparum (isolate 3D7) OX=36329 GN=PF3D7_1302800 PE=1 SV=1	Q8IET7	PF3D7_1302800	22 kDa		8.0076	11.415	1.42552
TRUE	Empty	Ras-related protein Rab-6 OS=Plasmodium falciparum (isolate 3D7) OX=36329 GN=PF3D7_1144900 PE=4 SV=2	Q8IHR8	PF3D7_1144900	24 kDa		8.8973	7.9902	0.898048
TRUE	Empty	Enolase OS=Plasmodium falciparum (isolate 3D7) OX=36329 GN=ENO PE=1 SV=1	Q8IJN7	ENO	49 kDa		10.677	7.9902	0.748356
TRUE	Empty	Transformer-2 protein homolog beta, putative OS=Plasmodium falciparum (isolate 3D7) OX=36329 GN=PF3D7_1002400.1 PE=4 SV=1	Q8IK12	PF3D7_1002400	30 kDa		8.0076	12.556	1.56801
TRUE	Empty	Rhoptry neck protein 5 OS=Plasmodium falciparum (isolate 3D7) OX=36329 GN=PF3D7_0817700 PE=4 SV=1	C0H4V4	PF3D7_0817700	134 kDa		10.677	6.8488	0.641454
TRUE	Empty	Alpha-S1-casein Cont_type=Reagent and lab contaminant	P02662-CONT		25 kDa		4.4487	11.415	2.56592
TRUE	Empty	cAMP-dependent protein kinase regulatory subunit OS=Plasmodium falciparum (isolate 3D7) OX=36329 GN=PF3D7_1223100 PE=1 SV=1	Q7KQK0	PF3D7_1223100	51 kDa		8.0076	6.8488	0.855287
TRUE	Empty	Ubiquitin-like protein, putative OS=Plasmodium falciparum (isolate 3D7) OX=36329 GN=PF3D7_0922100 PE=4 SV=1	Q8I2T2	PF3D7_0922100	182 kDa		4.4487	4.5658	1.02632
TRUE	Empty	Clustered-asparagine-rich protein OS=Plasmodium falciparum (isolate 3D7) OX=36329 GN=PF3D7_1236100 PE=4 SV=2	Q8I562	PF3D7_1236100	52 kDa		8.0076	7.9902	0.997827
TRUE	Empty	Nucleosome assembly protein OS=Plasmodium falciparum (isolate 3D7) OX=36329 GN=PF3D7_1203700 PE=1 SV=2	Q8I608	PF3D7_1203700	40 kDa		5.3384	12.556	2.35202
TRUE	Empty	40S ribosomal protein S10, putative OS=Plasmodium falciparum (isolate 3D7) OX=36329 GN=PF3D7_0719700 PE=1 SV=1	Q8IBQ5	PF3D7_0719700	16 kDa		8.0076	10.273	1.28291
TRUE	Empty	Uncharacterized protein MAL13P1.336 OS=Plasmodium falciparum (isolate 3D7) OX=36329 GN=MAL13P1.336 PE=1 SV=1	Q8ID39	MAL13P1	79 kDa		6.2281	10.273	1.64946
TRUE	Empty	DNA/RNA-binding protein ALBA2 OS=Plasmodium falciparum (isolate 3D7) OX=36329 GN=ALBA2 PE=1 SV=1	Q8IDN4	ALBA2	25 kDa		8.0076	13.698	1.71062
TRUE	Empty	Polyadenylate-binding protein-interacting protein 1, putative OS=Plasmodium falciparum (isolate 3D7) OX=36329 GN=PF3D7_1107300 PE=3 SV=1	Q8IIS9	PF3D7_1107300	382 kDa		9.7871	7.9902	0.816401
TRUE	Empty	Thioredoxin-like mero protein OS=Plasmodium falciparum (isolate 3D7) OX=36329 GN=PF3D7_1104400 PE=4 SV=1	Q8IIV8	PF3D7_1104400	49 kDa		8.8973	10.273	1.15462
TRUE	Empty	Single-strand telomeric DNA-binding protein GBP2, putative OS=Plasmodium falciparum (isolate 3D7) OX=36329 GN=PF3D7_1006800 PE=4 SV=1	Q8IJX3	PF3D7_1006800	30 kDa		8.0076	10.273	1.28291
TRUE	Empty	Exported protein 2 OS=Plasmodium falciparum (isolate 3D7) OX=36329 GN=PF3D7_1471100 PE=1 SV=1	Q8IKC8	PF3D7_1471100	33 kDa		9.7871	10.273	1.04965
TRUE	Empty	GTP-binding protein, putative OS=Plasmodium falciparum (isolate 3D7) OX=36329 GN=PF3D7_1462300 PE=4 SV=1	Q8IKL1	PF3D7_1462300	161 kDa		8.0076	6.8488	0.855287
TRUE	Empty	Merozoite surface protein 7 OS=Plasmodium falciparum (isolate 3D7) OX=36329 GN=PF3D7_1335100 PE=4 SV=1	Q8IDX8	PF3D7_1335100	41 kDa		10.677	3.4244	0.320727
TRUE	Empty	RNA-binding protein, putative OS=Plasmodium falciparum (isolate 3D7) OX=36329 GN=PF3D7_0929200 PE=4 SV=1	C0H570	PF3D7_0929200	34 kDa		7.1179	7.9902	1.12255
TRUE	Empty	Phosphoglycerate kinase OS=Plasmodium falciparum (isolate 3D7) OX=36329 GN=PGK PE=1 SV=1	P27362	PGK	45 kDa		10.677	7.9902	0.748356
TRUE	Empty	Nucleosome assembly protein OS=Plasmodium falciparum (isolate 3D7) OX=36329 GN=PF3D7_0919000 PE=3 SV=1	Q8I2W3	PF3D7_0919000	32 kDa		11.567	5.7073	0.493412
TRUE	Empty	Inner membrane complex protein 1g, putative OS=Plasmodium falciparum (isolate 3D7) OX=36329 GN=PF3D7_0525800 PE=4 SV=1	Q8I3K7	PF3D7_0525800	34 kDa	TRUE	10.677	6.8488	0.641454
TRUE	Empty	60S ribosomal protein L2 OS=Plasmodium falciparum (isolate 3D7) OX=36329 GN=PF3D7_0516900 PE=1 SV=1	Q8I3T9	PF3D7_0516900	28 kDa		9.7871	7.9902	0.816401
TRUE	Empty	T-complex protein 1 subunit gamma OS=Plasmodium falciparum (isolate 3D7) OX=36329 GN=PF3D7_1229500 PE=3 SV=1	Q8I5C4	PF3D7_1229500	61 kDa		7.1179	7.9902	1.12255
TRUE	Empty	Eukaryotic translation initiation factor 3 subunit C OS=Plasmodium falciparum (isolate 3D7) OX=36329 GN=PF3D7_1206200 PE=3 SV=1	Q8I5Y3	PF3D7_1206200	116 kDa		8.8973	7.9902	0.898048
TRUE	Empty	Erythrocyte membrane-associated antigen OS=Plasmodium falciparum (isolate 3D7) OX=36329 GN=PF3D7_0703500 PE=4 SV=2	Q8IC35	PF3D7_0703500	265 kDa		7.1179	7.9902	1.12255
TRUE	Empty	Kelch domain-containing protein, putative OS=Plasmodium falciparum (isolate 3D7) OX=36329 GN=PF3D7_1468100 PE=4 SV=1	Q8IKF6	PF3D7_1468100	296 kDa		9.7871	4.5658	0.466512
TRUE	Empty	Pv-fam-g protein OS=Plasmodium falciparum (isolate 3D7) OX=36329 GN=PF3D7_1455300 PE=4 SV=1	Q8IKS5	PF3D7_1455300	70 kDa		9.7871	9.1317	0.933034
TRUE	Empty	Leucine aminopeptidase OS=Plasmodium falciparum (isolate 3D7) OX=36329 GN=LAP PE=1 SV=1	Q8IL11	LAP	68 kDa		8.0076	9.1317	1.14038
TRUE	Empty	60S ribosomal protein L14, putative OS=Plasmodium falciparum (isolate 3D7) OX=36329 GN=PF3D7_1431700 PE=1 SV=1	Q8ILE8	PF3D7_1431700	19 kDa		9.7871	7.9902	0.816401
TRUE	Empty	Plasmodium RESA N-terminal domain-containing protein OS=Plasmodium falciparum (isolate 3D7) OX=36329 GN=PF3D7_0936800 PE=1 SV=1	Q8I2F2	PF3D7_0936800	46 kDa		7.1179	2.2829	0.320727
TRUE	Empty	RNA-binding protein, putative OS=Plasmodium falciparum (isolate 3D7) OX=36329 GN=PF3D7_0605100 PE=4 SV=1	C6KSP9	PF3D7_0605100	86 kDa		9.7871	5.7073	0.583145
TRUE	Empty	Heat shock protein DNAJ homologue Pfj4 OS=Plasmodium falciparum (isolate 3D7) OX=36329 GN=PF3D7_1211400 PE=4 SV=1	Q7KQK3	PF3D7_1211400	28 kDa		7.1179	7.9902	1.12255
TRUE	Empty	26S protease regulatory subunit 8, putative OS=Plasmodium falciparum (isolate 3D7) OX=36329 GN=PF3D7_1248900 PE=3 SV=1	Q8I4U5	PF3D7_1248900	50 kDa	TRUE	9.7871	5.7073	0.583145
TRUE	Empty	60S ribosomal protein L6, putative OS=Plasmodium falciparum (isolate 3D7) OX=36329 GN=PF3D7_1323100 PE=1 SV=1	Q8IE85	PF3D7_1323100	22 kDa		5.3384	10.273	1.92436
TRUE	Empty	EF-hand calcium-binding domain-containing protein, putative OS=Plasmodium falciparum (isolate 3D7) OX=36329 GN=PF3D7_1025000 PE=4 SV=2	Q8IJF4	PF3D7_1025000	116 kDa		7.1179	5.7073	0.801824
TRUE	Empty	26S protease regulatory subunit 4, putative OS=Plasmodium falciparum (isolate 3D7) OX=36329 GN=PF3D7_1008400 PE=3 SV=2	Q8IJW0	PF3D7_1008400	50 kDa		10.677	5.7073	0.534542
TRUE	Empty	Protein CINCH OS=Plasmodium falciparum (isolate 3D7) OX=36329 GN=PF3D7_0407800 PE=4 SV=1	Q9U0K8	PF3D7_0407800	230 kDa		9.7871	6.8488	0.699778
TRUE	Empty	Histone H3 OS=Plasmodium falciparum (isolate 3D7) OX=36329 GN=PF3D7_0617900 PE=3 SV=1	C6KT19	PF3D7_0617900	15 kDa	TRUE	8.8973	6.8488	0.769762
TRUE	Empty	Vacuolar protein sorting-associated protein 16, putative OS=Plasmodium falciparum (isolate 3D7) OX=36329 GN=PF3D7_1239900 PE=3 SV=1	Q8I524	PF3D7_1239900	120 kDa		0	20.546	20.546
TRUE	Empty	Glideosome-associated connector OS=Plasmodium falciparum (isolate 3D7) OX=36329 GN=PF3D7_1361800 PE=4 SV=1	A0A5K1K8J3	PF3D7_1361800	291 kDa		6.2281	6.8488	1.09966
TRUE	Empty	40S ribosomal protein S19 OS=Plasmodium falciparum (isolate 3D7) OX=36329 GN=PF3D7_1317800 PE=1 SV=1	C0H5C2	PF3D7_1317800	17 kDa		8.8973	6.8488	0.769762
TRUE	Empty	Large ribosomal subunit protein P2 OS=Plasmodium falciparum (isolate 3D7) OX=36329 GN=MAL3P3.19 PE=3 SV=1	O00806	MAL3P3	12 kDa		8.8973	7.9902	0.898048
TRUE	Empty	60S ribosomal protein L7, putative OS=Plasmodium falciparum (isolate 3D7) OX=36329 GN=PF3D7_0307200 PE=1 SV=2	O97250	PF3D7_0307200	31 kDa		7.1179	7.9902	1.12255
TRUE	Empty	S-adenosylmethionine synthase OS=Plasmodium falciparum (isolate 3D7) OX=36329 GN=PF3D7_0922200 PE=3 SV=1	Q7K6A4	PF3D7_0922200	45 kDa		7.1179	9.1317	1.28292
TRUE	Empty	60S ribosomal protein L12, putative OS=Plasmodium falciparum (isolate 3D7) OX=36329 GN=PF3D7_0517000 PE=3 SV=2	Q8I3T8	PF3D7_0517000	18 kDa		8.8973	9.1317	1.02635
TRUE	Empty	60S ribosomal protein L36 OS=Plasmodium falciparum (isolate 3D7) OX=36329 GN=PF3D7_1109900 PE=1 SV=2	Q8I713	PF3D7_1109900	13 kDa		7.1179	10.273	1.44326
TRUE	Empty	Thioredoxin-related protein, putative OS=Plasmodium falciparum (isolate 3D7) OX=36329 GN=PF3D7_1352500 PE=4 SV=1	Q8IDH5	PF3D7_1352500	24 kDa		8.0076	6.8488	0.855287
TRUE	Empty	Uncharacterized protein OS=Plasmodium falciparum (isolate 3D7) OX=36329 GN=PF3D7_0813400 PE=4 SV=1	C0H4U5	PF3D7_0813400	77 kDa		6.2281	3.4244	0.549831
TRUE	Empty	26S protease regulatory subunit 7, putative OS=Plasmodium falciparum (isolate 3D7) OX=36329 GN=PF3D7_1311500 PE=3 SV=2	Q8IEK3	PF3D7_1311500	47 kDa	TRUE	8.0076	6.8488	0.855287
TRUE	Empty	Vacuolar protein sorting-associated protein 11, putative OS=Plasmodium falciparum (isolate 3D7) OX=36329 GN=PF3D7_0502000 PE=1 SV=1	Q8I480	PF3D7_0502000	152 kDa		0	15.98	15.98
TRUE	Empty	Merozoite surface protein 2 OS=Plasmodium falciparum (isolate 3D7) OX=36329 GN=MSP2 PE=1 SV=2	P50498	MSP2	28 kDa		7.1179	5.7073	0.801824
TRUE	Empty	60S ribosomal protein L32 OS=Plasmodium falciparum (isolate 3D7) OX=36329 GN=PF3D7_0903900 PE=1 SV=1	Q8I3B0	PF3D7_0903900	16 kDa		8.8973	7.9902	0.898048
TRUE	Empty	Karyopherin beta OS=Plasmodium falciparum (isolate 3D7) OX=36329 GN=PF3D7_0524000 PE=4 SV=1	Q8I3M5	PF3D7_0524000	127 kDa		6.2281	5.7073	0.916379
TRUE	Empty	Eukaryotic translation initiation factor 3 subunit I OS=Plasmodium falciparum (isolate 3D7) OX=36329 GN=PF3D7_0716800 PE=3 SV=1	Q8IBT2	PF3D7_0716800	37 kDa		7.1179	4.5658	0.641453
TRUE	Empty	J domain-containing protein OS=Plasmodium falciparum (isolate 3D7) OX=36329 GN=PF3D7_1142100 PE=4 SV=1	Q8IHU4	PF3D7_1142100	325 kDa		3.5589	7.9902	2.24513
TRUE	Empty	T-complex protein 1 subunit alpha OS=Plasmodium falciparum (isolate 3D7) OX=36329 GN=PF3D7_1132200 PE=3 SV=1	Q8II43	PF3D7_1132200	60 kDa		7.1179	5.7073	0.801824
TRUE	Empty	Small ribosomal subunit protein eS12 OS=Plasmodium falciparum (isolate 3D7) OX=36329 GN=RPS12 PE=1 SV=1	O97249	RPS12	15 kDa		4.4487	11.415	2.56592
TRUE	Empty	Plasmodium RESA N-terminal domain-containing protein OS=Plasmodium falciparum (isolate 3D7) OX=36329 GN=PF3D7_0424600 PE=4 SV=1	Q8IFM0	PF3D7_0424600	36 kDa		8.0076	3.4244	0.427644
TRUE	Empty	Nucleoplasmin-like domain-containing protein OS=Plasmodium falciparum (isolate 3D7) OX=36329 GN=PF3D7_0813300 PE=4 SV=1	C0H4U4	PF3D7_0813300	36 kDa		7.1179	6.8488	0.962194
TRUE	Empty	Eukaryotic translation initiation factor 5B OS=Plasmodium falciparum (isolate 3D7) OX=36329 GN=PF3D7_0607000 PE=3 SV=1	C6KSR8	PF3D7_0607000	112 kDa		4.4487	7.9902	1.79608
TRUE	Empty	Exported protein 1 OS=Plasmodium falciparum (isolate 3D7) OX=36329 GN=PF3D7_1121600 PE=4 SV=1	Q8IIF0	PF3D7_1121600	17 kDa		7.1179	6.8488	0.962194
TRUE	Empty	Rhoptry neck protein 2 OS=Plasmodium falciparum (isolate 3D7) OX=36329 GN=PF3D7_1452000 PE=1 SV=1	Q8IKV6	PF3D7_1452000	249 kDa		8.8973	4.5658	0.513167
TRUE	Empty	DNA topoisomerase 2 OS=Plasmodium falciparum (isolate 3D7) OX=36329 GN=PF3D7_1433500 PE=3 SV=1	Q8ILC8	PF3D7_1433500	169 kDa		6.2281	9.1317	1.46621
TRUE	Empty	60S ribosomal protein L19 OS=Plasmodium falciparum (isolate 3D7) OX=36329 GN=PF3D7_0614500 PE=1 SV=1	C6KSY6	PF3D7_0614500	22 kDa		8.8973	4.5658	0.513167
TRUE	Empty	60S ribosomal protein L17, putative OS=Plasmodium falciparum (isolate 3D7) OX=36329 GN=PF3D7_1351400 PE=1 SV=1	Q8IDI5	PF3D7_1351400	23 kDa		4.4487	6.8488	1.53951
TRUE	Empty	Heterochromatin protein 1 OS=Plasmodium falciparum (isolate 3D7) OX=36329 GN=PF3D7_1220900 PE=1 SV=1	Q8I5K4	PF3D7_1220900	31 kDa		11.567	2.2829	0.197363
TRUE	Empty	Eukaryotic translation initation factor 4 gamma OS=Plasmodium falciparum (isolate 3D7) OX=36329 GN=PF3D7_1312900 PE=3 SV=1	C0H5B1	PF3D7_1312900	147 kDa		5.3384	10.273	1.92436
TRUE	Empty	Protein transport protein Sec24A OS=Plasmodium falciparum (isolate 3D7) OX=36329 GN=PF3D7_1361100 PE=3 SV=1	C0H5J6	PF3D7_1361100	107 kDa		7.1179	5.7073	0.801824
TRUE	Empty	60S ribosomal protein L27a, putative OS=Plasmodium falciparum (isolate 3D7) OX=36329 GN=PF3D7_0618300 PE=1 SV=1	C6KT23	PF3D7_0618300	17 kDa		6.2281	3.4244	0.549831
TRUE	Empty	26S protease regulatory subunit 6B, putative OS=Plasmodium falciparum (isolate 3D7) OX=36329 GN=PF3D7_0413600 PE=3 SV=1	Q8I1V1	PF3D7_0413600	45 kDa		8.8973	4.5658	0.513167
TRUE	Empty	Protein transport protein SEC23 OS=Plasmodium falciparum (isolate 3D7) OX=36329 GN=pfsec23 PE=2 SV=1	Q8IB60	pfsec23	86 kDa		4.4487	7.9902	1.79608
TRUE	Empty	60S ribosomal protein L23, putative OS=Plasmodium falciparum (isolate 3D7) OX=36329 GN=PF3D7_1331800 PE=1 SV=1	Q8IE09	PF3D7_1331800	15 kDa		6.2281	6.8488	1.09966
TRUE	Empty	Coatomer subunit delta OS=Plasmodium falciparum (isolate 3D7) OX=36329 GN=PF3D7_1134800 PE=3 SV=1	Q8II16	PF3D7_1134800	57 kDa		7.1179	5.7073	0.801824
TRUE	Empty	Parasitophorous vacuolar protein 1 OS=Plasmodium falciparum (isolate 3D7) OX=36329 GN=PF3D7_1129100 PE=4 SV=1	Q8II72	PF3D7_1129100	52 kDa		5.3384	7.9902	1.49674
TRUE	Empty	Small ribosomal subunit protein uS2 OS=Plasmodium falciparum (isolate 3D7) OX=36329 GN=RPS2 PE=1 SV=1	Q8IJD4	RPS2	30 kDa		7.1179	7.9902	1.12255
TRUE	Empty	Dolichyl-phosphate-mannose--protein mannosyltransferase, putative OS=Plasmodium falciparum (isolate 3D7) OX=36329 GN=PF3D7_1010700 PE=4 SV=1	Q8IJT8	PF3D7_1010700	26 kDa		8.0076	3.4244	0.427644
TRUE	Empty	MORN repeat protein, putative OS=Plasmodium falciparum (isolate 3D7) OX=36329 GN=PF3D7_1461400 PE=4 SV=2	Q8IKL8	PF3D7_1461400	37 kDa		7.1179	5.7073	0.801824
TRUE	Empty	Vesicle-associated membrane protein, putative OS=Plasmodium falciparum (isolate 3D7) OX=36329 GN=PF3D7_1439800 PE=3 SV=1	Q8IL71	PF3D7_1439800	28 kDa		5.3384	5.7073	1.0691
TRUE	Empty	Erythrocyte membrane-associated antigen OS=Plasmodium falciparum (isolate 3D7) OX=36329 GN=PF3D7_0706500 PE=4 SV=1	C0H4L6	PF3D7_0706500	197 kDa		4.4487	2.2829	0.513161
TRUE	Empty	Ring-infected erythrocyte surface antigen OS=Plasmodium falciparum (isolate 3D7) OX=36329 GN=PF3D7_1149200 PE=4 SV=1	Q8IHN1	PF3D7_1149200	127 kDa	TRUE	6.2281	4.5658	0.733097
TRUE	Empty	Ras-related protein Rab-1B OS=Plasmodium falciparum (isolate 3D7) OX=36329 GN=PF3D7_0512600 PE=4 SV=1	A0A5K1K8H7	PF3D7_0512600	23 kDa		7.1179	5.7073	0.801824
TRUE	Empty	Erythrocyte binding antigen-181 OS=Plasmodium falciparum (isolate 3D7) OX=36329 GN=PF3D7_0102500 PE=4 SV=1	Q8I2B4	PF3D7_0102500	181 kDa		4.4487	4.5658	1.02632
TRUE	Empty	Rhoptry-associated leucine zipper-like protein 1 OS=Plasmodium falciparum (isolate 3D7) OX=36329 GN=PF3D7_0722200 PE=4 SV=1	Q8IBN1	PF3D7_0722200	88 kDa		6.2281	5.7073	0.916379
TRUE	Empty	40S ribosomal protein S5, putative OS=Plasmodium falciparum (isolate 3D7) OX=36329 GN=PF3D7_0721600 PE=1 SV=1	Q8IBN5	PF3D7_0721600	22 kDa		6.2281	5.7073	0.916379
TRUE	Empty	DnaJ homolog subfamily C member 16 OS=Plasmodium falciparum (isolate 3D7) OX=36329 GN=PF3D7_1108700 PE=4 SV=1	Q8IIR6	PF3D7_1108700	62 kDa		4.4487	5.7073	1.28291
TRUE	Empty	60S ribosomal protein L1, putative OS=Plasmodium falciparum (isolate 3D7) OX=36329 GN=PF3D7_1441200 PE=3 SV=1	Q8IL58	PF3D7_1441200	25 kDa		7.1179	5.7073	0.801824
TRUE	Empty	ATP-dependent zinc metalloprotease FTSH 1 OS=Plasmodium falciparum (isolate 3D7) OX=36329 GN=PF3D7_1239700 PE=3 SV=1	Q8I526	PF3D7_1239700	101 kDa		8.0076	3.4244	0.427644
TRUE	Empty	Beta-casein Cont_type=Reagent and lab contaminant	P02666-CONT		25 kDa		5.3384	6.8488	1.28293
TRUE	Empty	L-lactate dehydrogenase OS=Plasmodium falciparum (isolate 3D7) OX=36329 GN=PF3D7_1324900 PE=1 SV=1	Q76NM3	PF3D7_1324900	34 kDa		3.5589	6.8488	1.92441
TRUE	Empty	Receptor for activated c kinase OS=Plasmodium falciparum (isolate 3D7) OX=36329 GN=PF3D7_0826700 PE=3 SV=1	Q8IBA0	PF3D7_0826700	36 kDa		5.3384	5.7073	1.0691
TRUE	Empty	60S ribosomal protein L38 OS=Plasmodium falciparum (isolate 3D7) OX=36329 GN=PF3D7_1130100 PE=1 SV=1	Q8II62	PF3D7_1130100	10 kDa		5.3384	6.8488	1.28293
TRUE	Empty	Autophagy-related protein 18 OS=Plasmodium falciparum (isolate 3D7) OX=36329 GN=PF3D7_1012900 PE=3 SV=1	Q8IJR6	PF3D7_1012900	44 kDa		6.2281	6.8488	1.09966
TRUE	Empty	Uncharacterized protein PF3D7_1120000 OS=Plasmodium falciparum (isolate 3D7) OX=36329 GN=PF11_0207 PE=1 SV=2	Q8IIG7	PF11_0207	129 kDa		3.5589	4.5658	1.28292
TRUE	Empty	Coatomer subunit beta, putative OS=Plasmodium falciparum (isolate 3D7) OX=36329 GN=PF3D7_1429800 PE=4 SV=2	Q8ILG6	PF3D7_1429800	160 kDa		5.3384	3.4244	0.641466
TRUE	Empty	60S ribosomal protein L26, putative OS=Plasmodium falciparum (isolate 3D7) OX=36329 GN=PF3D7_0312800 PE=1 SV=1	O77364	PF3D7_0312800	15 kDa		6.2281	3.4244	0.549831
TRUE	Empty	26S protease regulatory subunit 10B, putative OS=Plasmodium falciparum (isolate 3D7) OX=36329 GN=PF3D7_1306400 PE=3 SV=1	Q8IEQ1	PF3D7_1306400	45 kDa	TRUE	6.2281	4.5658	0.733097
TRUE	Empty	Trailer hitch homolog, putative OS=Plasmodium falciparum (isolate 3D7) OX=36329 GN=PF3D7_1474900 PE=4 SV=1	Q8IK89	PF3D7_1474900	39 kDa		7.1179	3.4244	0.481097
TRUE	Empty	RNA-binding protein, putative OS=Plasmodium falciparum (isolate 3D7) OX=36329 GN=PF3D7_1310700 PE=4 SV=1	Q8IEK9	PF3D7_1310700	17 kDa		6.2281	5.7073	0.916379
TRUE	Empty	Eukaryotic translation initiation factor subunit eIF2A, putative OS=Plasmodium falciparum (isolate 3D7) OX=36329 GN=PF3D7_1019000 PE=4 SV=1	Q8IJL2	PF3D7_1019000	281 kDa		8.0076	1.1415	0.142552
TRUE	Empty	ENTH domain-containing protein OS=Plasmodium falciparum (isolate 3D7) OX=36329 GN=PF3D7_1459600 PE=4 SV=1	Q8IKN5	PF3D7_1459600	94 kDa		5.3384	1.1415	0.213828
TRUE	Empty	40S ribosomal protein S11, putative OS=Plasmodium falciparum (isolate 3D7) OX=36329 GN=PF3D7_0317600 PE=1 SV=2	O77381	PF3D7_0317600	19 kDa		3.5589	5.7073	1.60367
TRUE	Empty	Peroxiredoxin-1 Cont_type=Human skin	Q06830-CONT		22 kDa		5.3384	5.7073	1.0691
TRUE	Empty	Parasitophorous vacuole membrane protein S16 OS=Plasmodium falciparum (isolate 3D7) OX=36329 GN=Pfs16 PE=1 SV=1	Q6ZMA7	Pfs16	17 kDa		3.5589	7.9902	2.24513
TRUE	Empty	Dicarboxylate/tricarboxylate carrier OS=Plasmodium falciparum (isolate 3D7) OX=36329 GN=PF3D7_0823900 PE=3 SV=1	Q8IB73	PF3D7_0823900	35 kDa		6.2281	4.5658	0.733097
TRUE	Empty	CUGBP Elav-like family member 1 OS=Plasmodium falciparum (isolate 3D7) OX=36329 GN=PF3D7_1359400 PE=4 SV=1	Q8IDB7	PF3D7_1359400	57 kDa		5.3384	4.5658	0.855275
TRUE	Empty	Casein kinase 2, alpha subunit OS=Plasmodium falciparum (isolate 3D7) OX=36329 GN=PF3D7_1108400 PE=1 SV=1	Q8IIR9	PF3D7_1108400	40 kDa		4.4487	5.7073	1.28291
TRUE	Empty	Eukaryotic translation initiation factor 3 subunit D OS=Plasmodium falciparum (isolate 3D7) OX=36329 GN=PF3D7_1007900 PE=3 SV=1	Q8IJW4	PF3D7_1007900	63 kDa		6.2281	4.5658	0.733097
TRUE	Empty	60S ribosomal protein L10, putative OS=Plasmodium falciparum (isolate 3D7) OX=36329 GN=PF3D7_1414300 PE=1 SV=1	Q8ILV2	PF3D7_1414300	25 kDa		5.3384	6.8488	1.28293
TRUE	Empty	Photosensitized INA-labeled protein PHIL1 OS=Plasmodium falciparum (isolate 3D7) OX=36329 GN=PF3D7_0109000 PE=4 SV=1	Q8I253	PF3D7_0109000	25 kDa		6.2281	4.5658	0.733097
TRUE	Empty	Protein disulfide isomerase OS=Plasmodium falciparum (isolate 3D7) OX=36329 GN=PF3D7_1134100 PE=4 SV=1	Q8II23	PF3D7_1134100	49 kDa		5.3384	4.5658	0.855275
TRUE	Empty	60S ribosomal protein L23 OS=Plasmodium falciparum (isolate 3D7) OX=36329 GN=PF3D7_1323400 PE=1 SV=1	Q8IE82	PF3D7_1323400	22 kDa		5.3384	5.7073	1.0691
TRUE	Empty	Ubiquitin domain-containing protein DSK2, putative OS=Plasmodium falciparum (isolate 3D7) OX=36329 GN=PF3D7_1113400 PE=1 SV=1	Q8IIM8	PF3D7_1113400	43 kDa		4.4487	5.7073	1.28291
TRUE	Empty	60S ribosomal protein L11a, putative OS=Plasmodium falciparum (isolate 3D7) OX=36329 GN=PF3D7_0719600 PE=1 SV=1	Q8IBQ6	PF3D7_0719600	20 kDa		4.4487	4.5658	1.02632
TRUE	Empty	Rhoptry protein OS=Plasmodium falciparum (isolate 3D7) OX=36329 GN=PF3D7_1229300 PE=4 SV=1	Q8I5C6	PF3D7_1229300	117 kDa		8.0076	1.1415	0.142552
TRUE	Empty	Inner membrane complex protein 1f, putative OS=Plasmodium falciparum (isolate 3D7) OX=36329 GN=PF3D7_1351700 PE=4 SV=1	A0A5K1K988	PF3D7_1351700	152 kDa		7.1179	1.1415	0.16037
TRUE	Empty	Parasite-infected erythrocyte surface protein OS=Plasmodium falciparum (isolate 3D7) OX=36329 GN=PF3D7_0501200 PE=4 SV=1	Q8I488	PF3D7_0501200	49 kDa		7.1179	0	0
TRUE	Empty	Merozoite surface protein 9 OS=Plasmodium falciparum (isolate 3D7) OX=36329 GN=MSP9 PE=1 SV=1	Q8I5D2	MSP9	87 kDa		8.0076	0	0
TRUE	Empty	Uncharacterized protein OS=Plasmodium falciparum (isolate 3D7) OX=36329 GN=PF3D7_0813000 PE=4 SV=1	A0A5K1K7Z9	PF3D7_0813000	71 kDa		5.3384	5.7073	1.0691
TRUE	Empty	Uncharacterized protein OS=Plasmodium falciparum (isolate 3D7) OX=36329 GN=PF3D7_1138700 PE=4 SV=2	Q8IHX8	PF3D7_1138700	222 kDa		2.6692	4.5658	1.71055
TRUE	Empty	eIF3h C-terminal domain-containing protein OS=Plasmodium falciparum (isolate 3D7) OX=36329 GN=PF3D7_1419700 PE=4 SV=1	Q8ILQ3	PF3D7_1419700	60 kDa		2.6692	4.5658	1.71055
TRUE	Empty	Plasmodium RESA N-terminal domain-containing protein OS=Plasmodium falciparum (isolate 3D7) OX=36329 GN=PF3D7_0401800 PE=4 SV=1	Q8I207	PF3D7_0401800	60 kDa		3.5589	3.4244	0.962207
TRUE	Empty	60S ribosomal protein L35, putative OS=Plasmodium falciparum (isolate 3D7) OX=36329 GN=PF3D7_1124900 PE=1 SV=2	Q8IIB4	PF3D7_1124900	15 kDa		3.5589	5.7073	1.60367
TRUE	Empty	Heat shock protein 70 OS=Plasmodium falciparum (isolate 3D7) OX=36329 GN=PF3D7_1134000 PE=3 SV=1	Q8II24	PF3D7_1134000	73 kDa		4.4487	3.4244	0.769753
TRUE	Empty	Ras-related protein Rab-11A OS=Plasmodium falciparum (isolate 3D7) OX=36329 GN=PF3D7_1320600 PE=1 SV=1	Q76NM4	PF3D7_1320600	25 kDa		7.1179	2.2829	0.320727
TRUE	Empty	NTF2 domain-containing protein OS=Plasmodium falciparum (isolate 3D7) OX=36329 GN=PF3D7_1423700 PE=4 SV=1	Q8ILL5	PF3D7_1423700	184 kDa		4.4487	2.2829	0.513161
TRUE	Empty	Uncharacterized protein OS=Plasmodium falciparum (isolate 3D7) OX=36329 GN=PF3D7_0822900 PE=4 SV=1	Q8IB63	PF3D7_0822900	138 kDa		5.3384	2.2829	0.427637
TRUE	Empty	RNA-binding protein, putative OS=Plasmodium falciparum (isolate 3D7) OX=36329 GN=PF3D7_1360900.1 PE=4 SV=2	C0H5J5	PF3D7_1360900	45 kDa		6.2281	3.4244	0.549831
TRUE	Empty	60S ribosomal protein L28 OS=Plasmodium falciparum (isolate 3D7) OX=36329 GN=PF3D7_1142500 PE=1 SV=1	Q8IHU0	PF3D7_1142500	14 kDa		3.5589	6.8488	1.92441
TRUE	Empty	Antigen 332, DBL-like protein OS=Plasmodium falciparum (isolate 3D7) OX=36329 GN=PF3D7_1149000 PE=4 SV=2	Q8IHN4	PF3D7_1149000	689 kDa		6.2281	1.1415	0.183282
TRUE	Empty	VPS9 domain-containing protein, putative OS=Plasmodium falciparum (isolate 3D7) OX=36329 GN=PF3D7_1139200 PE=4 SV=1	Q8IHX3	PF3D7_1139200	45 kDa		0	10.273	10.273
TRUE	Empty	Importin subunit alpha OS=Plasmodium falciparum (isolate 3D7) OX=36329 GN=PF3D7_0812400 PE=3 SV=1	Q8IAW0	PF3D7_0812400	61 kDa		4.4487	3.4244	0.769753
TRUE	Empty	RuvB-like helicase OS=Plasmodium falciparum (isolate 3D7) OX=36329 GN=PF3D7_1362200 PE=3 SV=1	Q8ID85	PF3D7_1362200	55 kDa		5.3384	3.4244	0.641466
TRUE	Empty	Alpha/beta hydrolase OS=Plasmodium falciparum (isolate 3D7) OX=36329 GN=PF3D7_1306200 PE=4 SV=1	Q8IEQ3	PF3D7_1306200	57 kDa		4.4487	4.5658	1.02632
TRUE	Empty	Uncharacterized protein OS=Plasmodium falciparum (isolate 3D7) OX=36329 GN=PF3D7_1105800 PE=4 SV=2	Q8IIU5	PF3D7_1105800	31 kDa		2.6692	5.7073	2.13821
TRUE	Empty	rRNA 2'-O-methyltransferase fibrillarin OS=Plasmodium falciparum (isolate 3D7) OX=36329 GN=PF3D7_1407100 PE=3 SV=1	Q8IM23	PF3D7_1407100	34 kDa		4.4487	5.7073	1.28291
TRUE	Empty	RNA helicase OS=Plasmodium falciparum (isolate 3D7) OX=36329 GN=PF3D7_1231600 PE=4 SV=1	Q8I5A4	PF3D7_1231600	137 kDa		4.4487	2.2829	0.513161
TRUE	Empty	Uncharacterized protein OS=Plasmodium falciparum (isolate 3D7) OX=36329 GN=PF3D7_1248700 PE=4 SV=1	Q8I4U7	PF3D7_1248700	231 kDa		5.3384	3.4244	0.641466
TRUE	Empty	Pre-mRNA-processing-splicing factor 8, putative OS=Plasmodium falciparum (isolate 3D7) OX=36329 GN=PF3D7_0405400 PE=4 SV=1	Q8I1X5	PF3D7_0405400	366 kDa		3.5589	1.1415	0.320745
TRUE	Empty	Choline/ethanolaminephosphotransferase, putative OS=Plasmodium falciparum (isolate 3D7) OX=36329 GN=PF3D7_0628300.1 PE=3 SV=1	C6KTB9	PF3D7_0628300	45 kDa		4.4487	5.7073	1.28291
TRUE	Empty	Eukaryotic translation initiation factor 3 subunit G OS=Plasmodium falciparum (isolate 3D7) OX=36329 GN=PF3D7_0815600 PE=3 SV=2	Q8IAZ3	PF3D7_0815600	31 kDa		6.2281	1.1415	0.183282
TRUE	Empty	Erythrocyte membrane protein 1, PfEMP1 OS=Plasmodium falciparum (isolate 3D7) OX=36329 GN=PF3D7_0425800 PE=4 SV=1	Q8I098	PF3D7_0425800	405 kDa		3.5589	0	0
TRUE	Empty	Putative cell division cycle ATPase OS=Plasmodium falciparum (isolate 3D7) OX=36329 GN=PF07_0047 PE=3 SV=2	P46468	PF07_0047	142 kDa	TRUE	7.1179	0	0
TRUE	Empty	Coatomer alpha subunit, putative OS=Plasmodium falciparum (isolate 3D7) OX=36329 GN=PF3D7_0606700 PE=4 SV=1	C6KSR5	PF3D7_0606700	177 kDa		3.5589	5.7073	1.60367
TRUE	Empty	Protein dopey homolog PFC0245c OS=Plasmodium falciparum (isolate 3D7) OX=36329 GN=PFC0245c PE=1 SV=1	O97239	PFC0245c	468 kDa		4.4487	3.4244	0.769753
TRUE	Empty	60S ribosomal protein L24, putative OS=Plasmodium falciparum (isolate 3D7) OX=36329 GN=PF3D7_1309100 PE=1 SV=1	Q8IEM3	PF3D7_1309100	19 kDa		4.4487	4.5658	1.02632
TRUE	Empty	Transcriptional coactivator ADA2 OS=Plasmodium falciparum (isolate 3D7) OX=36329 GN=PF3D7_1014600 PE=4 SV=1	Q8IJP9	PF3D7_1014600	300 kDa		4.4487	2.2829	0.513161
TRUE	Empty	Sortilin OS=Plasmodium falciparum (isolate 3D7) OX=36329 GN=PF3D7_1451800 PE=3 SV=1	Q8IKV8	PF3D7_1451800	102 kDa		3.5589	2.2829	0.641462
TRUE	Empty	T-complex protein 1 subunit zeta OS=Plasmodium falciparum (isolate 3D7) OX=36329 GN=PF3D7_0608700 PE=3 SV=1	C6KST5	PF3D7_0608700	62 kDa		2.6692	4.5658	1.71055
TRUE	Empty	T-complex protein 1 subunit delta OS=Plasmodium falciparum (isolate 3D7) OX=36329 GN=PF3D7_1357800 PE=3 SV=1	C0H5I7	PF3D7_1357800	58 kDa		3.5589	3.4244	0.962207
TRUE	Empty	60S ribosomal protein L35ae, putative OS=Plasmodium falciparum (isolate 3D7) OX=36329 GN=PF3D7_1142600 PE=1 SV=1	Q8IHT9	PF3D7_1142600	16 kDa		3.5589	3.4244	0.962207
TRUE	Empty	Uncharacterized protein OS=Plasmodium falciparum (isolate 3D7) OX=36329 GN=PF3D7_0821400 PE=4 SV=1	Q8IB48	PF3D7_0821400	14 kDa		2.6692	3.4244	1.28293
TRUE	Empty	1-acyl-sn-glycerol-3-phosphate acyltransferase, putative OS=Plasmodium falciparum (isolate 3D7) OX=36329 GN=PF3D7_1444300 PE=4 SV=2	Q8IL28	PF3D7_1444300	34 kDa		4.4487	4.5658	1.02632
TRUE	Empty	FoP domain-containing protein, putative OS=Plasmodium falciparum (isolate 3D7) OX=36329 GN=PF3D7_0519700 PE=4 SV=1	C0H4F1	PF3D7_0519700	23 kDa		3.5589	3.4244	0.962207
TRUE	Empty	Protein transport protein Sec24B, putative OS=Plasmodium falciparum (isolate 3D7) OX=36329 GN=PF3D7_0405100 PE=4 SV=1	C0H489	PF3D7_0405100	156 kDa		2.6692	3.4244	1.28293
TRUE	Empty	Plasmodium RESA N-terminal domain-containing protein OS=Plasmodium falciparum (isolate 3D7) OX=36329 GN=PF3D7_0402000 PE=4 SV=1	Q8I206	PF3D7_0402000	50 kDa		4.4487	3.4244	0.769753
TRUE	Empty	Heat shock protein 110 OS=Plasmodium falciparum (isolate 3D7) OX=36329 GN=PF3D7_0708800 PE=4 SV=1	Q8IC01	PF3D7_0708800	100 kDa		2.6692	1.1415	0.427656
TRUE	Empty	Rhoptry protein OS=Plasmodium falciparum (isolate 3D7) OX=36329 GN=PF3D7_1121100 PE=4 SV=2	Q8IIF6	PF3D7_1121100	185 kDa		2.6692	1.1415	0.427656
TRUE	Empty	Uncharacterized protein OS=Plasmodium falciparum (isolate 3D7) OX=36329 GN=PF3D7_1014900 PE=4 SV=1	Q8IJP6	PF3D7_1014900	268 kDa		4.4487	1.1415	0.256592
TRUE	Empty	Uncharacterized protein OS=Plasmodium falciparum (isolate 3D7) OX=36329 GN=PF3D7_0702500 PE=4 SV=1	Q8IC42	PF3D7_0702500	28 kDa		5.3384	1.1415	0.213828
TRUE	Empty	PH domain-containing protein OS=Plasmodium falciparum (isolate 3D7) OX=36329 GN=PF3D7_1141300 PE=4 SV=1	Q8IHV2	PF3D7_1141300	120 kDa		2.6692	0	0
TRUE	Empty	Uncharacterized membrane protein OS=Plasmodium falciparum (isolate 3D7) OX=36329 GN=PF07_0086 PE=1 SV=2	Q8IBP1	PF07_0086	420 kDa		0	7.9902	7.9902
TRUE	Empty	40S ribosomal protein S29, putative OS=Plasmodium falciparum (isolate 3D7) OX=36329 GN=PF3D7_0705700 PE=1 SV=1	C0H4K8	PF3D7_0705700	6 kDa		3.5589	4.5658	1.28292
TRUE	Empty	Prohibitin OS=Plasmodium falciparum (isolate 3D7) OX=36329 GN=PF3D7_0829200 PE=3 SV=1	Q8IBC3	PF3D7_0829200	31 kDa		3.5589	4.5658	1.28292
TRUE	Empty	CCAAT-box DNA binding protein subunit B OS=Plasmodium falciparum (isolate 3D7) OX=36329 GN=PF3D7_0716300 PE=4 SV=1	Q8IBT7	Q8IBT7	61 kDa		4.4487	3.4244	0.769753
TRUE	Empty	V-type proton ATPase subunit OS=Plasmodium falciparum (isolate 3D7) OX=36329 GN=PF3D7_1464700 PE=3 SV=1	Q8IKJ0	PF3D7_1464700	45 kDa		3.5589	4.5658	1.28292
TRUE	Empty	DnaJ protein, putative OS=Plasmodium falciparum (isolate 3D7) OX=36329 GN=PF3D7_1473200 PE=4 SV=1	Q8IKA6	PF3D7_1473200	52 kDa		2.6692	4.5658	1.71055
TRUE	Empty	Protein transport protein SEC16, putative OS=Plasmodium falciparum (isolate 3D7) OX=36329 GN=PF3D7_1119900 PE=4 SV=1	Q8IIG8	PF3D7_1119900	209 kDa		1.7795	4.5658	2.56578
TRUE	Empty	26S proteasome regulatory subunit RPN8, putative OS=Plasmodium falciparum (isolate 3D7) OX=36329 GN=PF3D7_0912900 PE=3 SV=1	Q8I323	PF3D7_0912900	39 kDa		2.6692	2.2829	0.855275
TRUE	Empty	Uncharacterized protein OS=Plasmodium falciparum (isolate 3D7) OX=36329 GN=PF3D7_1327400 PE=4 SV=1	A0A5K1K8S4	PF3D7_1327400	36 kDa		1.7795	4.5658	2.56578
TRUE	Empty	CUGBP Elav-like family member 2, putative OS=Plasmodium falciparum (isolate 3D7) OX=36329 GN=PF3D7_1409800 PE=4 SV=1	Q8ILZ7	PF3D7_1409800	59 kDa		1.7795	5.7073	3.20725
TRUE	Empty	Eukaryotic translation initiation factor 3 subunit B OS=Plasmodium falciparum (isolate 3D7) OX=36329 GN=PF3D7_0517700 PE=3 SV=1	Q8I3T1	PF3D7_0517700	84 kDa		3.5589	2.2829	0.641462
TRUE	Empty	V-type proton ATPase subunit a, putative OS=Plasmodium falciparum (isolate 3D7) OX=36329 GN=PF3D7_0806800 PE=3 SV=1	Q8IAQ8	PF3D7_0806800	123 kDa		4.4487	2.2829	0.513161
TRUE	Empty	Circumsporozoite protein OS=Plasmodium falciparum (isolate 3D7) OX=36329 GN=PF3D7_0220000 PE=3 SV=1	O96275	PF3D7_0220000	176 kDa		1.7795	3.4244	1.92436
TRUE	Empty	Fructose-bisphosphate aldolase A Cont_type=Molecular weight marke	P00883-CONT		39 kDa		2.6692	2.2829	0.855275
TRUE	Empty	Uncharacterized protein OS=Plasmodium falciparum (isolate 3D7) OX=36329 GN=PF3D7_1410700 PE=4 SV=1	Q8ILY8	PF3D7_1410700	40 kDa		2.6692	3.4244	1.28293
TRUE	Empty	V-type proton ATPase catalytic subunit A OS=Plasmodium falciparum (isolate 3D7) OX=36329 GN=vapA PE=1 SV=1	Q76NM6	vapA	69 kDa		3.5589	2.2829	0.641462
TRUE	Empty	EMP1-trafficking protein OS=Plasmodium falciparum (isolate 3D7) OX=36329 GN=PF3D7_0730900 PE=4 SV=1	Q8IBF2	PF3D7_0730900	244 kDa		2.6692	2.2829	0.855275
TRUE	Empty	Succinate dehydrogenase subunit 4, putative OS=Plasmodium falciparum (isolate 3D7) OX=36329 GN=PF3D7_1010300 PE=4 SV=1	Q8IJU2	PF3D7_1010300	14 kDa		3.5589	3.4244	0.962207
TRUE	Empty	Uncharacterized protein OS=Plasmodium falciparum (isolate 3D7) OX=36329 GN=PF3D7_1117300 PE=4 SV=1	Q8IIJ4	PF3D7_1117300	15 kDa		3.5589	2.2829	0.641462
TRUE	Empty	60S ribosomal protein L31 OS=Plasmodium falciparum (isolate 3D7) OX=36329 GN=PF3D7_0503800 PE=1 SV=1	Q8I463	PF3D7_0503800	14 kDa		3.5589	4.5658	1.28292
TRUE	Empty	Adenosylhomocysteinase OS=Plasmodium falciparum (isolate 3D7) OX=36329 GN=PFE1050w PE=1 SV=2	P50250	PFE1050w	54 kDa		4.4487	1.1415	0.256592
TRUE	Empty	Serine/threonine-protein phosphatase PGAM5, mitochondrial OS=Plasmodium falciparum (isolate 3D7) OX=36329 GN=PF3D7_0413500 PE=1 SV=1	Q8I1V2	PF3D7_0413500	35 kDa		2.6692	2.2829	0.855275
TRUE	Empty	Repetitive organellar protein OS=Plasmodium falciparum (isolate 3D7) OX=36329 GN=PF3D7_1239800 PE=4 SV=1	Q8I525	PF3D7_1239800	691 kDa		2.6692	0	0
TRUE	Empty	High mobility group protein B2 OS=Plasmodium falciparum (isolate 3D7) OX=36329 GN=PF3D7_0817900 PE=1 SV=1	Q8IB14	PF3D7_0817900	12 kDa		4.4487	2.2829	0.513161
TRUE	Empty	Polyadenylate-binding protein 2, putative OS=Plasmodium falciparum (isolate 3D7) OX=36329 GN=PF3D7_0923900 PE=4 SV=1	Q8I2R8	PF3D7_0923900	23 kDa		2.6692	2.2829	0.855275
TRUE	Empty	Clathrin heavy chain OS=Plasmodium falciparum (isolate 3D7) OX=36329 GN=PF3D7_1219100 PE=3 SV=1	Q8I5L6	PF3D7_1219100	233 kDa		4.4487	1.1415	0.256592
TRUE	Empty	Skeleton-binding protein 1 OS=Plasmodium falciparum (isolate 3D7) OX=36329 GN=PF3D7_0501300 PE=4 SV=1	Q8I487	PF3D7_0501300	36 kDa		6.2281	1.1415	0.183282
TRUE	Empty	PF08_PLAF7-DECOY	PF08_PLAF7-DECOY		?		3.5589	0	0
TRUE	Empty	Chromodomain-helicase-DNA-binding protein 1 homolog, putative OS=Plasmodium falciparum (isolate 3D7) OX=36329 GN=PF3D7_1023900 PE=4 SV=1	Q8IJG6	PF3D7_1023900	381 kDa		7.1179	0	0
TRUE	Empty	Lysine-rich membrane-associated PHISTb protein OS=Plasmodium falciparum (isolate 3D7) OX=36329 GN=PF3D7_0532400 PE=4 SV=1	Q8I3F0	PF3D7_0532400	61 kDa		5.3384	0	0
TRUE	Empty	AP2 domain transcription factor, putative OS=Plasmodium falciparum (isolate 3D7) OX=36329 GN=PF3D7_1107800 PE=4 SV=1	Q8IIS4	PF3D7_1107800	207 kDa		6.2281	0	0
TRUE	Empty	Serine/arginine-rich splicing factor 12 OS=Plasmodium falciparum (isolate 3D7) OX=36329 GN=PF3D7_0503300 PE=4 SV=1	Q8I468	PF3D7_0503300	38 kDa		2.6692	3.4244	1.28293
TRUE	Empty	Uncharacterized protein OS=Plasmodium falciparum (isolate 3D7) OX=36329 GN=PF3D7_1459400 PE=4 SV=1	Q8IKN7	PF3D7_1459400	40 kDa		2.6692	2.2829	0.855275
TRUE	Empty	H(+)-exporting diphosphatase OS=Plasmodium falciparum (isolate 3D7) OX=36329 GN=PF3D7_1456800 PE=3 SV=1	Q8IKR1	PF3D7_1456800	76 kDa		2.6692	3.4244	1.28293
TRUE	Empty	High mobility group protein B1 OS=Plasmodium falciparum (isolate 3D7) OX=36329 GN=PF3D7_1202900 PE=4 SV=1	Q8I616	PF3D7_1202900	11 kDa		2.6692	2.2829	0.855275
TRUE	Empty	Serine/arginine-rich splicing factor 4 OS=Plasmodium falciparum (isolate 3D7) OX=36329 GN=PF3D7_1022400 PE=4 SV=1	Q8IJI0	PF3D7_1022400	62 kDa		2.6692	3.4244	1.28293
TRUE	Empty	40S ribosomal protein S20e, putative OS=Plasmodium falciparum (isolate 3D7) OX=36329 GN=PF3D7_1003500 PE=1 SV=1	Q8IK02	PF3D7_1003500	14 kDa		2.6692	4.5658	1.71055
TRUE	Empty	Elongation factor Tu OS=Plasmodium falciparum (isolate 3D7) OX=36329 GN=PF3D7_1330600 PE=3 SV=1	Q8IE20	PF3D7_1330600	58 kDa		4.4487	2.2829	0.513161
TRUE	Empty	RuvB-like helicase OS=Plasmodium falciparum (isolate 3D7) OX=36329 GN=PF3D7_1106000 PE=3 SV=1	Q8IIU3	PF3D7_1106000	53 kDa		2.6692	2.2829	0.855275
TRUE	Empty	Phospholipid-transporting ATPase, putative OS=Plasmodium falciparum (isolate 3D7) OX=36329 GN=PF3D7_1223400 PE=4 SV=1	Q8I5I3	PF3D7_1223400	190 kDa		3.5589	1.1415	0.320745
TRUE	Empty	Vacuolar proton pump subunit B OS=Plasmodium falciparum (isolate 3D7) OX=36329 GN=PF3D7_0406100 PE=3 SV=1	Q6ZMA8	PF3D7_0406100	56 kDa		4.4487	2.2829	0.513161
TRUE	Empty	Uncharacterized protein OS=Plasmodium falciparum (isolate 3D7) OX=36329 GN=PF3D7_0619300 PE=4 SV=1	C6KT33	PF3D7_0619300	434 kDa		1.7795	2.2829	1.28289
TRUE	Empty	60S ribosomal protein L13, putative OS=Plasmodium falciparum (isolate 3D7) OX=36329 GN=PF3D7_1004000 PE=1 SV=1	Q8IJZ7	PF3D7_1004000	24 kDa		3.5589	1.1415	0.320745
TRUE	Empty	Multidrug resistance protein 2 OS=Plasmodium falciparum (isolate 3D7) OX=36329 GN=PF3D7_1447900 PE=4 SV=1	Q8IKZ6	PF3D7_1447900	119 kDa		4.4487	1.1415	0.256592
TRUE	Empty	Early transcribed membrane protein 2 OS=Plasmodium falciparum (isolate 3D7) OX=36329 GN=PF3D7_0202500 PE=4 SV=1	O96128	PF3D7_0202500	12 kDa		1.7795	5.7073	3.20725
TRUE	Empty	Heat shock protein 40, type II OS=Plasmodium falciparum (isolate 3D7) OX=36329 GN=PF3D7_0501100.2 PE=4 SV=1	A0A143ZY16	PF3D7_0501100	45 kDa		2.6692	2.2829	0.855275
TRUE	Empty	Glideosome associated protein with multiple membrane spans 2 OS=Plasmodium falciparum (isolate 3D7) OX=36329 GN=PF3D7_0423500 PE=4 SV=1	Q8IFN1	PF3D7_0423500	43 kDa		2.6692	2.2829	0.855275
TRUE	Empty	Mitochondrial acidic protein MAM33, putative OS=Plasmodium falciparum (isolate 3D7) OX=36329 GN=PF3D7_1434800 PE=4 SV=1	Q8ILB6	PF3D7_1434800	29 kDa		4.4487	1.1415	0.256592
TRUE	Empty	Centrin-1 OS=Plasmodium falciparum (isolate 3D7) OX=36329 GN=PF3D7_0107000.1 PE=3 SV=1	Q8I272	PF3D7_0107000	20 kDa		5.3384	1.1415	0.213828
TRUE	Empty	thioredoxin-dependent peroxiredoxin OS=Plasmodium falciparum (isolate 3D7) OX=36329 GN=PF3D7_1438900 PE=3 SV=1	Q8IL80	PF3D7_1438900	22 kDa		3.5589	1.1415	0.320745
TRUE	Empty	Rubber elongation factor protein Cont_type=Latex gloves	P15252-CONT		15 kDa		3.5589	1.1415	0.320745
TRUE	Empty	Pfmc-2TM Maurer's cleft two transmembrane protein OS=Plasmodium falciparum (isolate 3D7) OX=36329 GN=PF3D7_0701600 PE=4 SV=1	A0A5K1K8N5	PF3D7_0701600	28 kDa		3.5589	1.1415	0.320745
TRUE	Empty	Elongation of fatty acids protein OS=Plasmodium falciparum (isolate 3D7) OX=36329 GN=PF3D7_0605900 PE=3 SV=1	C6KSQ7	PF3D7_0605900	35 kDa		0.88973	4.5658	5.13167
TRUE	Empty	DNA-directed RNA polymerase subunit beta OS=Plasmodium falciparum (isolate 3D7) OX=36329 GN=PF3D7_0215700 PE=3 SV=3	O96236	PF3D7_0215700	152 kDa		4.4487	0	0
TRUE	Empty	PHAX domain-containing protein, putative OS=Plasmodium falciparum (isolate 3D7) OX=36329 GN=PF3D7_1021900 PE=4 SV=1	Q8IJI4	PF3D7_1021900	267 kDa		3.5589	0	0
TRUE	Empty	Nucleoporin NUP116/NSP116, putative OS=Plasmodium falciparum (isolate 3D7) OX=36329 GN=PF3D7_1473700 PE=4 SV=1	Q8IKA0	PF3D7_1473700	142 kDa		0	6.8488	X
TRUE	Empty	26S proteasome regulatory subunit RPN1, putative OS=Plasmodium falciparum (isolate 3D7) OX=36329 GN=PF3D7_0205900 PE=3 SV=3	O96153	PF3D7_0205900	108 kDa		2.6692	3.4244	1.28293
TRUE	Empty	Pre-mRNA-splicing regulator, putative OS=Plasmodium falciparum (isolate 3D7) OX=36329 GN=PF3D7_1230800 PE=3 SV=2	Q8I5B2	PF3D7_1230800	71 kDa		2.6692	3.4244	1.28293
TRUE	Empty	Myosin F, putative OS=Plasmodium falciparum (isolate 3D7) OX=36329 GN=PF3D7_1329100 PE=3 SV=1	Q8IE50	PF3D7_1329100	250 kDa		3.5589	2.2829	0.641462
TRUE	Empty	Histone acetyltransferase GCN5 OS=Plasmodium falciparum (isolate 3D7) OX=36329 GN=PF3D7_0823300 PE=1 SV=2	Q8IB67	PF3D7_0823300	171 kDa		2.6692	2.2829	0.855275
TRUE	Empty	T-complex protein 1 subunit eta OS=Plasmodium falciparum (isolate 3D7) OX=36329 GN=MAL3P3.6 PE=3 SV=1	O77323	MAL3P3	60 kDa		3.5589	2.2829	0.641462
TRUE	Empty	AP2/ERF domain-containing protein PFD0985w OS=Plasmodium falciparum (isolate 3D7) OX=36329 GN=PFD0985w PE=1 SV=2	Q8I1N6	PFD0985w	400 kDa		1.7795	2.2829	1.28289
TRUE	Empty	AP complex subunit beta OS=Plasmodium falciparum (isolate 3D7) OX=36329 GN=PF3D7_0528100 PE=3 SV=2	Q8I3I6	PF3D7_0528100	106 kDa		1.7795	2.2829	1.28289
TRUE	Empty	ATP-dependent RNA helicase DDX6 OS=Plasmodium falciparum (isolate 3D7) OX=36329 GN=PF3D7_0320800 PE=3 SV=1	O97285	PF3D7_0320800	49 kDa		2.6692	2.2829	0.855275
TRUE	Empty	Signal recognition particle receptor subunit beta OS=Plasmodium falciparum (isolate 3D7) OX=36329 GN=PF3D7_1246800 PE=3 SV=1	Q8I4W4	PF3D7_1246800	31 kDa		1.7795	3.4244	1.92436
TRUE	Empty	RNA helicase OS=Plasmodium falciparum (isolate 3D7) OX=36329 GN=PF3D7_0209800 PE=3 SV=1	Q9TY94	PF3D7_0209800	52 kDa		3.5589	2.2829	0.641462
TRUE	Empty	Nucleolar protein 56 OS=Plasmodium falciparum (isolate 3D7) OX=36329 GN=PF3D7_1118500 PE=3 SV=1	Q8III3	PF3D7_1118500	69 kDa		0.88973	3.4244	3.84881
TRUE	Empty	Replication factor C subunit 4, putative OS=Plasmodium falciparum (isolate 3D7) OX=36329 GN=PF3D7_1241700 PE=3 SV=1	Q8I512	PF3D7_1241700	38 kDa		2.6692	2.2829	0.855275
TRUE	Empty	Rhoptry neck protein 4 OS=Plasmodium falciparum (isolate 3D7) OX=36329 GN=PF3D7_1116000 PE=4 SV=2	Q8IIK5	PF3D7_1116000	136 kDa		1.7795	2.2829	1.28289
TRUE	Empty	Ras-related protein Rab-18 OS=Plasmodium falciparum (isolate 3D7) OX=36329 GN=PF3D7_0807300 PE=3 SV=1	Q7K6B0	PF3D7_0807300	23 kDa		3.5589	2.2829	0.641462
TRUE	Empty	Eukaryotic translation initiation factor 3 subunit F, putative OS=Plasmodium falciparum (isolate 3D7) OX=36329 GN=PF3D7_0918300 PE=4 SV=1	Q8I2X0	PF3D7_0918300	37 kDa		2.6692	2.2829	0.855275
TRUE	Empty	Glutathione peroxidase OS=Plasmodium falciparum (isolate 3D7) OX=36329 GN=PF3D7_1212000 PE=3 SV=1	Q8I5T2	PF3D7_1212000	24 kDa		1.7795	1.1415	0.641472
TRUE	Empty	26S proteasome regulatory subunit RPN13, putative OS=Plasmodium falciparum (isolate 3D7) OX=36329 GN=PF3D7_1414000 PE=4 SV=2	Q8ILV5	PF3D7_1414000	29 kDa		1.7795	2.2829	1.28289
TRUE	Empty	Uncharacterized protein OS=Plasmodium falciparum (isolate 3D7) OX=36329 GN=PF3D7_1227700 PE=4 SV=1	Q8I5E1	PF3D7_1227700	91 kDa		2.6692	1.1415	0.427656
TRUE	Empty	Elongation factor 1-beta OS=Plasmodium falciparum (isolate 3D7) OX=36329 GN=PF3D7_0913200 PE=3 SV=1	Q8I320	PF3D7_0913200	32 kDa		2.6692	1.1415	0.427656
TRUE	Empty	Uncharacterized protein OS=Plasmodium falciparum (isolate 3D7) OX=36329 GN=PF3D7_1352400 PE=4 SV=1	A0A5K1K907	PF3D7_1352400	190 kDa		3.5589	1.1415	0.320745
TRUE	Empty	40S ribosomal protein S26 OS=Plasmodium falciparum (isolate 3D7) OX=36329 GN=PF3D7_0217800 PE=1 SV=1	O96258	PF3D7_0217800	13 kDa		2.6692	3.4244	1.28293
TRUE	Empty	Pre-mRNA-splicing factor CWC2, putative OS=Plasmodium falciparum (isolate 3D7) OX=36329 GN=PF3D7_0515000 PE=3 SV=1	Q8I3V8	PF3D7_0515000	98 kDa		1.7795	2.2829	1.28289
TRUE	Empty	Profilin OS=Plasmodium falciparum (isolate 3D7) OX=36329 GN=Pfn PE=3 SV=1	Q8I2J4	Pfn	19 kDa		2.6692	2.2829	0.855275
TRUE	Empty	Ubiquitin carboxyl-terminal hydrolase 1, putative OS=Plasmodium falciparum (isolate 3D7) OX=36329 GN=PF3D7_0104300 PE=4 SV=3	Q8I296	PF3D7_0104300	416 kDa		1.7795	0	0
TRUE	Empty	Apical membrane antigen 1 OS=Plasmodium falciparum (isolate 3D7) OX=36329 GN=PF3D7_1133400 PE=1 SV=1	Q7KQK5	PF3D7_1133400	72 kDa		3.5589	1.1415	0.320745
TRUE	Empty	T-complex protein 1 subunit epsilon OS=Plasmodium falciparum (isolate 3D7) OX=36329 GN=PF3D7_0320300 PE=3 SV=1	O97282	PF3D7_0320300	59 kDa		0.88973	2.2829	2.56583
TRUE	Empty	Vesicle-fusing ATPase OS=Plasmodium falciparum (isolate 3D7) OX=36329 GN=PF3D7_0303000 PE=3 SV=1	O77313	PF3D7_0303000	89 kDa		3.5589	2.2829	0.641462
TRUE	Empty	Plasmepsin III OS=Plasmodium falciparum (isolate 3D7) OX=36329 GN=PMIII PE=1 SV=1	Q8IM15	PMIII	52 kDa		2.6692	1.1415	0.427656
TRUE	Empty	DnaJ protein, putative OS=Plasmodium falciparum (isolate 3D7) OX=36329 GN=PF3D7_0523400 PE=4 SV=2	Q8I3N0	PF3D7_0523400	62 kDa		2.6692	1.1415	0.427656
TRUE	Empty	Replication factor C subunit 3, putative OS=Plasmodium falciparum (isolate 3D7) OX=36329 GN=PF3D7_1463200 PE=3 SV=1	Q8IKK4	PF3D7_1463200	39 kDa		1.7795	2.2829	1.28289
TRUE	Empty	40S ribosomal protein S28e, putative OS=Plasmodium falciparum (isolate 3D7) OX=36329 GN=PF3D7_1461300 PE=1 SV=1	Q8IKL9	PF3D7_1461300	7 kDa		1.7795	3.4244	1.92436
TRUE	Empty	Pyridoxal 5'-phosphate synthase subunit Pdx1 OS=Plasmodium falciparum (isolate 3D7) OX=36329 GN=pdx1 PE=1 SV=1	C6KT50	pdx1	33 kDa		2.6692	1.1415	0.427656
TRUE	Empty	Small exported membrane protein 1 OS=Plasmodium falciparum (isolate 3D7) OX=36329 GN=PF3D7_0702400 PE=4 SV=1	Q8IC43	PF3D7_0702400	14 kDa		2.6692	1.1415	0.427656
TRUE	Empty	DUF4149 domain-containing protein OS=Plasmodium falciparum (isolate 3D7) OX=36329 GN=PF3D7_1237700 PE=4 SV=1	Q8I546	PF3D7_1237700	24 kDa		3.5589	1.1415	0.320745
TRUE	Empty	Voltage-dependent anion-selective channel protein, putative OS=Plasmodium falciparum (isolate 3D7) OX=36329 GN=PF3D7_1432100 PE=4 SV=1	Q8ILE3	PF3D7_1432100	33 kDa		4.4487	0	0
TRUE	Empty	Prodrug activation and resistance esterase OS=Plasmodium falciparum (isolate 3D7) OX=36329 GN=PF3D7_0709700 PE=4 SV=1	Q8IBZ2	PF3D7_0709700	42 kDa		2.6692	1.1415	0.427656
TRUE	Empty	60S ribosomal protein L34 OS=Plasmodium falciparum (isolate 3D7) OX=36329 GN=PF3D7_0710600 PE=1 SV=1	Q8IBY4	PF3D7_0710600	17 kDa		4.4487	1.1415	0.256592
TRUE	Empty	CCT-theta OS=Plasmodium falciparum (isolate 3D7) OX=36329 GN=PF3D7_0214000 PE=3 SV=3	O96220	PF3D7_0214000	61 kDa		3.5589	0	0
TRUE	Empty	Chloroquine resistance transporter OS=Plasmodium falciparum (isolate 3D7) OX=36329 GN=CRT PE=1 SV=1	Q8IBZ9	CRT	49 kDa		1.7795	1.1415	0.641472
TRUE	Empty	Subtilisin-like protease 1 OS=Plasmodium falciparum (isolate 3D7) OX=36329 GN=SUB1 PE=1 SV=1	Q8I0V0	SUB1	78 kDa		2.6692	1.1415	0.427656
TRUE	Empty	H/ACA ribonucleoprotein complex subunit 4, putative OS=Plasmodium falciparum (isolate 3D7) OX=36329 GN=PF3D7_1417500 PE=3 SV=1	Q8ILS0	PF3D7_1417500	53 kDa		3.5589	0	0
TRUE	Empty	Plasmodium RESA N-terminal domain-containing protein OS=Plasmodium falciparum (isolate 3D7) OX=36329 GN=PF3D7_0801000 PE=4 SV=1	Q8IAK9	PF3D7_0801000	147 kDa		3.5589	0	0
TRUE	Empty	Dynamin N-terminal domain-containing protein OS=Plasmodium falciparum (isolate 3D7) OX=36329 GN=PF3D7_0821000 PE=4 SV=1	Q8IB44	PF3D7_0821000	61 kDa		2.6692	0	0
TRUE	Empty	Protein transport protein SEC13 OS=Plasmodium falciparum (isolate 3D7) OX=36329 GN=PF3D7_1230700 PE=3 SV=1	Q8I5B3	PF3D7_1230700	91 kDa		0	4.5658	4.5658
TRUE	Empty	Rhoptry protein ROP14 OS=Plasmodium falciparum (isolate 3D7) OX=36329 GN=PF3D7_0613300 PE=3 SV=1	C6KSX6	PF3D7_0613300	172 kDa		3.5589	0	0
TRUE	Empty	EMP1-trafficking protein OS=Plasmodium falciparum (isolate 3D7) OX=36329 GN=PF3D7_0501000 PE=4 SV=1	Q8I490	PF3D7_0501000	31 kDa		5.3384	0	0
TRUE	Empty	Knob-associated histidine-rich protein OS=Plasmodium falciparum (isolate 3D7) OX=36329 GN=PF3D7_0202000 PE=4 SV=1	Q9TY99	PF3D7_0202000	71 kDa		4.4487	0	0
TRUE	Empty	RNA helicase OS=Plasmodium falciparum (isolate 3D7) OX=36329 GN=PF3D7_0422700 PE=3 SV=1	Q8IFN9	PF3D7_0422700	45 kDa		1.7795	3.4244	1.92436
TRUE	Empty	Exportin-1, putative OS=Plasmodium falciparum (isolate 3D7) OX=36329 GN=PF3D7_0302900 PE=3 SV=2	O77312	PF3D7_0302900	148 kDa		1.7795	3.4244	1.92436
TRUE	Empty	EF-hand calcium-binding domain-containing protein, putative OS=Plasmodium falciparum (isolate 3D7) OX=36329 GN=PF3D7_1463900 PE=4 SV=2	Q8IKJ8	PF3D7_1463900	127 kDa		1.7795	3.4244	1.92436
TRUE	Empty	Uncharacterized protein OS=Plasmodium falciparum (isolate 3D7) OX=36329 GN=PF3D7_1438600 PE=3 SV=1	Q8IL82	PF3D7_1438600	33 kDa		1.7795	2.2829	1.28289
TRUE	Empty	Bifunctional glucose-6-phosphate 1-dehydrogenase/6-phosphogluconolactonase OS=Plasmodium falciparum (isolate 3D7) OX=36329 GN=GluPho PE=1 SV=1	Q8IKU0	GluPho	107 kDa		2.6692	1.1415	0.427656
TRUE	Empty	Uncharacterized protein OS=Plasmodium falciparum (isolate 3D7) OX=36329 GN=PF3D7_1002900 PE=4 SV=2	Q8IK07	PF3D7_1002900	15 kDa		0.88973	2.2829	2.56583
TRUE	Empty	Pre-mRNA-processing factor 19 OS=Plasmodium falciparum (isolate 3D7) OX=36329 GN=PF3D7_0308600 PE=3 SV=1	O77325	PF3D7_0308600	61 kDa		1.7795	2.2829	1.28289
TRUE	Empty	DNA-directed RNA polymerase subunit OS=Plasmodium falciparum (isolate 3D7) OX=36329 GN=PF3D7_0318200 PE=3 SV=1	O77375	PF3D7_0318200	279 kDa		1.7795	2.2829	1.28289
TRUE	Empty	Cofilin/actin-depolymerizing factor homolog 1 OS=Plasmodium falciparum (isolate 3D7) OX=36329 GN=PFE0165w PE=1 SV=1	Q8I467	PFE0165w	14 kDa		0.88973	3.4244	3.84881
TRUE	Empty	Uncharacterized protein OS=Plasmodium falciparum (isolate 3D7) OX=36329 GN=PF3D7_0210900 PE=4 SV=1	O96191	PF3D7_0210900	33 kDa		2.6692	2.2829	0.855275
TRUE	Empty	Uncharacterized protein OS=Plasmodium falciparum (isolate 3D7) OX=36329 GN=PF3D7_1308400 PE=4 SV=1	C0H5A6	PF3D7_1308400	738 kDa		1.7795	2.2829	1.28289
TRUE	Empty	C0H577_PLAF7-DECOY	C0H577_PLAF7-DECOY		?		0.88973	2.2829	2.56583
TRUE	Empty	AP2 domain transcription factor AP2-O5, putative OS=Plasmodium falciparum (isolate 3D7) OX=36329 GN=PF3D7_1449500 PE=1 SV=1	Q8IKY0	PF3D7_1449500	84 kDa		1.7795	1.1415	0.641472
TRUE	Empty	Large ribosomal subunit protein eL43 OS=Plasmodium falciparum (isolate 3D7) OX=36329 GN=RPL37A PE=1 SV=1	O96184	RPL37A	11 kDa		2.6692	2.2829	0.855275
TRUE	Empty	protein-synthesizing GTPase OS=Plasmodium falciparum (isolate 3D7) OX=36329 GN=PF3D7_1410600 PE=4 SV=1	Q8ILY9	PF3D7_1410600	51 kDa		1.7795	1.1415	0.641472
TRUE	Empty	40S ribosomal protein S21 OS=Plasmodium falciparum (isolate 3D7) OX=36329 GN=PF3D7_1144000 PE=1 SV=1	Q8IHS5	PF3D7_1144000	9 kDa		2.6692	2.2829	0.855275
TRUE	Empty	Major facilitator superfamily-related transporter, putative OS=Plasmodium falciparum (isolate 3D7) OX=36329 GN=PF3D7_0914700 PE=4 SV=1	Q8I305	PF3D7_0914700	58 kDa		2.6692	2.2829	0.855275
TRUE	Empty	Rhoptry neck protein 6 OS=Plasmodium falciparum (isolate 3D7) OX=36329 GN=PF3D7_0214900 PE=4 SV=3	O96229	PF3D7_0214900	112 kDa		2.6692	1.1415	0.427656
TRUE	Empty	Q8IBZ1_PLAF7-DECOY	Q8IBZ1_PLAF7-DECOY		?		1.7795	1.1415	0.641472
TRUE	Empty	Myosin A tail domain interacting protein OS=Plasmodium falciparum (isolate 3D7) OX=36329 GN=PF3D7_1246400 PE=1 SV=1	Q8I4W8	PF3D7_1246400	23 kDa		3.5589	1.1415	0.320745
TRUE	Empty	60S ribosomal protein L18-2, putative OS=Plasmodium falciparum (isolate 3D7) OX=36329 GN=PF3D7_1341300 PE=1 SV=1	C0H5G3	PF3D7_1341300	21 kDa		1.7795	1.1415	0.641472
TRUE	Empty	Early transcribed membrane protein 10.1 OS=Plasmodium falciparum (isolate 3D7) OX=36329 GN=PF3D7_1001500 PE=4 SV=1	Q8IK21	PF3D7_1001500	11 kDa		1.7795	3.4244	1.92436
TRUE	Empty	Replication protein A1, small OS=Plasmodium falciparum (isolate 3D7) OX=36329 GN=PF3D7_0904800 PE=4 SV=1	Q8I3A1	PF3D7_0904800	56 kDa		1.7795	3.4244	1.92436
TRUE	Empty	P-type sodium-transporting ATPase4 OS=Plasmodium falciparum (isolate 3D7) OX=36329 GN=ATP4 PE=1 SV=1	A0A143ZZK9	ATP4	140 kDa		2.6692	1.1415	0.427656
TRUE	Empty	Ring-exported protein 2 OS=Plasmodium falciparum (isolate 3D7) OX=36329 GN=PF3D7_0936000 PE=4 SV=2	Q8I2G0	PF3D7_0936000	11 kDa		2.6692	1.1415	0.427656
TRUE	Empty	60S ribosomal protein L29 OS=Plasmodium falciparum (isolate 3D7) OX=36329 GN=PF3D7_1460300 PE=1 SV=1	C6S3J6	PF3D7_1460300	8 kDa		1.7795	1.1415	0.641472
TRUE	Empty	SAP domain-containing protein, putative OS=Plasmodium falciparum (isolate 3D7) OX=36329 GN=PF3D7_0912500 PE=4 SV=1	C0H535	PF3D7_0912500	33 kDa		1.7795	1.1415	0.641472
TRUE	Empty	Hypoxanthine phosphoribosyltransferase OS=Plasmodium falciparum (isolate 3D7) OX=36329 GN=PF3D7_1012400 PE=3 SV=1	Q8IJS1	PF3D7_1012400	26 kDa		3.5589	1.1415	0.320745
TRUE	Empty	Phosphoethanolamine N-methyltransferase OS=Plasmodium falciparum (isolate 3D7) OX=36329 GN=PMT PE=1 SV=1	Q8IDQ9	PMT	31 kDa		2.6692	1.1415	0.427656
TRUE	Empty	Probable N-acetyltransferase 14 OS=Plasmodium falciparum (isolate 3D7) OX=36329 GN=PF3D7_1437000 PE=3 SV=2	Q8IL96	PF3D7_1437000	64 kDa		2.6692	1.1415	0.427656
TRUE	Empty	Zinc finger protein OS=Plasmodium falciparum (isolate 3D7) OX=36329 GN=PF3D7_0609700 PE=4 SV=1	C6KSU4	PF3D7_0609700	225 kDa		2.6692	0	0
TRUE	Empty	Coronin OS=Plasmodium falciparum (isolate 3D7) OX=36329 GN=PF3D7_1251200 PE=3 SV=1	Q8I4S2	PF3D7_1251200	69 kDa		1.7795	1.1415	0.641472
TRUE	Empty	ATP synthase subunit beta OS=Plasmodium falciparum (isolate 3D7) OX=36329 GN=PF3D7_1235700 PE=3 SV=1	Q8I0V2	PF3D7_1235700	58 kDa		2.6692	1.1415	0.427656
TRUE	Empty	Uncharacterized protein OS=Plasmodium falciparum (isolate 3D7) OX=36329 GN=PF3D7_1365800 PE=4 SV=1	A0A5K1K961	PF3D7_1365800	39 kDa		2.6692	1.1415	0.427656
TRUE	Empty	Polyubiquitin OS=Plasmodium falciparum (isolate 3D7) OX=36329 GN=PF3D7_1211800 PE=4 SV=1	Q7KQK2 (+1)	PF3D7_1211800	43 kDa		2.6692	0	0
TRUE	Empty	Protein phosphatase PPM12, putative OS=Plasmodium falciparum (isolate 3D7) OX=36329 GN=PF3D7_0704800 PE=4 SV=1	Q8IC22	PF3D7_0704800	153 kDa		1.7795	0	0
TRUE	Empty	Centrin-3 OS=Plasmodium falciparum (isolate 3D7) OX=36329 GN=PF3D7_1027700.2 PE=4 SV=1	A0A143ZXT2 (+1)	PF3D7_1027700	21 kDa		3.5589	0	0
TRUE	Empty	Transcription factor with AP2 domain(S) OS=Plasmodium falciparum (isolate 3D7) OX=36329 GN=PF3D7_0212100 PE=4 SV=1	O96201	PF3D7_0212100	215 kDa		2.6692	0	0
TRUE	Empty	Gamete antigen 27/25 OS=Plasmodium falciparum (isolate 3D7) OX=36329 GN=PF3D7_1302100 PE=1 SV=1	Q8IEU2	PF3D7_1302100	26 kDa		0	4.5658	4.5658
TRUE	Empty	Merozoite TRAP-like protein OS=Plasmodium falciparum (isolate 3D7) OX=36329 GN=PF3D7_1028700 PE=4 SV=1	Q8IJB7	PF3D7_1028700	58 kDa		2.6692	0	0
TRUE	Empty	Fructose-bisphosphate aldolase OS=Plasmodium falciparum (isolate 3D7) OX=36329 GN=FBPA PE=1 SV=1	Q7KQL9	FBPA	40 kDa		4.4487	0	0
TRUE	Empty	Small rubber particle protein Cont_type=Latex gloves	O82803-CONT		22 kDa		3.5589	0	0
TRUE	Empty	Tubulin gamma chain OS=Plasmodium falciparum (isolate 3D7) OX=36329 GN=PF3D7_0803700 PE=3 SV=1	Q8IAN7	PF3D7_0803700	52 kDa		1.7795	0	0
TRUE	Empty	Membrane associated histidine-rich protein 1 OS=Plasmodium falciparum (isolate 3D7) OX=36329 GN=PF3D7_1370300 PE=4 SV=1	C0H5L9	PF3D7_1370300	29 kDa		4.4487	0	0
TRUE	Empty	Surface protein P113 OS=Plasmodium falciparum (isolate 3D7) OX=36329 GN=P113 PE=1 SV=1	Q8ILP3	P113	113 kDa		1.7795	2.2829	1.28289
TRUE	Empty	Copper-transporting ATPase OS=Plasmodium falciparum (isolate 3D7) OX=36329 GN=PF3D7_0904900 PE=4 SV=2	Q8I3A0	PF3D7_0904900	299 kDa		1.7795	2.2829	1.28289
TRUE	Empty	L-dopachrome isomerase OS=Plasmodium falciparum (isolate 3D7) OX=36329 GN=PF3D7_1229400 PE=1 SV=1	Q8I5C5	PF3D7_1229400	13 kDa		1.7795	2.2829	1.28289
TRUE	Empty	Serine-repeat antigen protein 5 OS=Plasmodium falciparum (isolate 3D7) OX=36329 GN=SERA5 PE=1 SV=1	Q9TY95	SERA5	112 kDa		1.7795	2.2829	1.28289
TRUE	Empty	Protein transport protein YIF1, putative OS=Plasmodium falciparum (isolate 3D7) OX=36329 GN=PF3D7_0820500 PE=3 SV=1	Q8IB40	PF3D7_0820500	99 kDa		1.7795	2.2829	1.28289
TRUE	Empty	ATP-dependent protease ATPase subunit ClpY OS=Plasmodium falciparum (isolate 3D7) OX=36329 GN=PF3D7_0907400 PE=3 SV=1	Q8I377	PF3D7_0907400	106 kDa		2.6692	1.1415	0.427656
TRUE	Empty	Tudor staphylococcal nuclease OS=Plasmodium falciparum (isolate 3D7) OX=36329 GN=PF3D7_1136300 PE=4 SV=1	Q8II01	PF3D7_1136300	129 kDa		1.7795	1.1415	0.641472
TRUE	Empty	Spermidine synthase OS=Plasmodium falciparum (isolate 3D7) OX=36329 GN=PF3D7_1129000 PE=1 SV=1	Q8II73	PF3D7_1129000	37 kDa		1.7795	1.1415	0.641472
TRUE	Empty	Gametocytogenesis-implicated protein OS=Plasmodium falciparum (isolate 3D7) OX=36329 GN=PF3D7_0935600 PE=4 SV=1	Q8I2G4	PF3D7_0935600	58 kDa		1.7795	1.1415	0.641472
TRUE	Empty	Calcium-transporting ATPase OS=Plasmodium falciparum (isolate 3D7) OX=36329 GN=PF3D7_0106300 PE=4 SV=1	Q76NN8	PF3D7_0106300	139 kDa		1.7795	1.1415	0.641472
TRUE	Empty	Alkaline phosphatase, putative OS=Plasmodium falciparum (isolate 3D7) OX=36329 GN=PF3D7_0912400 PE=4 SV=1	Q8I328	PF3D7_0912400	53 kDa		1.7795	1.1415	0.641472
TRUE	Empty	Ras-related protein RAB7 OS=Plasmodium falciparum (isolate 3D7) OX=36329 GN=PF3D7_0903200 PE=3 SV=1	C0H516	PF3D7_0903200	24 kDa		2.6692	1.1415	0.427656
TRUE	Empty	Eukaryotic translation initiation factor 3 subunit E OS=Plasmodium falciparum (isolate 3D7) OX=36329 GN=PF3D7_0528200 PE=3 SV=1	Q8I3I5	PF3D7_0528200	61 kDa		1.7795	1.1415	0.641472
TRUE	Empty	CCT-beta OS=Plasmodium falciparum (isolate 3D7) OX=36329 GN=PF3D7_0306800 PE=3 SV=4	O97247	PF3D7_0306800	59 kDa		1.7795	1.1415	0.641472
TRUE	Empty	Transcription elongation factor SPT4, putative OS=Plasmodium falciparum (isolate 3D7) OX=36329 GN=PF3D7_1030000 PE=3 SV=1	Q8IJA5	PF3D7_1030000	15 kDa		1.7795	1.1415	0.641472
TRUE	Empty	Early transcribed membrane protein 5 OS=Plasmodium falciparum (isolate 3D7) OX=36329 GN=PF3D7_0532100 PE=4 SV=1	A0A5K1K7X4	PF3D7_0532100	19 kDa		2.6692	1.1415	0.427656
TRUE	Empty	Nascent polypeptide-associated complex subunit beta OS=Plasmodium falciparum (isolate 3D7) OX=36329 GN=PF3D7_1426100 PE=3 SV=1	Q8ILK2	PF3D7_1426100	19 kDa		1.7795	1.1415	0.641472
TRUE	Empty	Elongation factor 1-gamma, putative OS=Plasmodium falciparum (isolate 3D7) OX=36329 GN=PF3D7_1338300 PE=4 SV=1	A0A5K1K967	PF3D7_1338300	48 kDa		1.7795	1.1415	0.641472
TRUE	Empty	Uncharacterized protein OS=Plasmodium falciparum (isolate 3D7) OX=36329 GN=PF3D7_0721100 PE=4 SV=1	Q8IBP0	PF3D7_0721100	29 kDa		1.7795	1.1415	0.641472
TRUE	Empty	ATP-dependent RNA helicase DHX57, putative OS=Plasmodium falciparum (isolate 3D7) OX=36329 GN=PF3D7_0310500 PE=4 SV=1	O77360	PF3D7_0310500	267 kDa		2.6692	1.1415	0.427656
TRUE	Empty	Coatomer subunit beta' OS=Plasmodium falciparum (isolate 3D7) OX=36329 GN=PF3D7_0905900 PE=3 SV=1	Q8I390	PF3D7_0905900	118 kDa		1.7795	1.1415	0.641472
TRUE	Empty	Exoribonuclease, putative OS=Plasmodium falciparum (isolate 3D7) OX=36329 GN=PF3D7_0909400 PE=3 SV=1	Q8I358	PF3D7_0909400	155 kDa		1.7795	1.1415	0.641472
TRUE	Empty	RNA-binding protein Nova-1, putative OS=Plasmodium falciparum (isolate 3D7) OX=36329 GN=PF3D7_1415300 PE=4 SV=1	Q8ILU3	PF3D7_1415300	38 kDa		1.7795	1.1415	0.641472
TRUE	Empty	Proliferating cell nuclear antigen 1 OS=Plasmodium falciparum (isolate 3D7) OX=36329 GN=PCNA1 PE=1 SV=1	P61074	PCNA1	31 kDa		1.7795	1.1415	0.641472
TRUE	Empty	Rhomboid-like protease OS=Plasmodium falciparum (isolate 3D7) OX=36329 GN=PF3D7_0506900 PE=3 SV=1	Q8I433	PF3D7_0506900	87 kDa		2.6692	1.1415	0.427656
TRUE	Empty	ERYTHROCYTE MEMBRANE PROTEIN PFEMP3 OS=Plasmodium falciparum (isolate 3D7) OX=36329 GN=PF3D7_0704300 PE=4 SV=1	A0A143ZVW7	PF3D7_0704300	218 kDa		2.6692	0	0
TRUE	Empty	Glycerol-3-phosphate dehydrogenase OS=Plasmodium falciparum (isolate 3D7) OX=36329 GN=PF3D7_0306400 PE=3 SV=1	O97245	PF3D7_0306400	75 kDa		1.7795	1.1415	0.641472
TRUE	Empty	IMP1-like protein, putative OS=Plasmodium falciparum (isolate 3D7) OX=36329 GN=PF3D7_0730400 PE=1 SV=1	Q8IBF5	PF3D7_0730400	18 kDa		1.7795	0	0
TRUE	Empty	Protein kinase, putative OS=Plasmodium falciparum (isolate 3D7) OX=36329 GN=PF3D7_0321400 PE=4 SV=2	C0H482	PF3D7_0321400	38 kDa		1.7795	0	0
TRUE	Empty	Nucleolar protein 5, putative OS=Plasmodium falciparum (isolate 3D7) OX=36329 GN=PF3D7_1008800 PE=3 SV=1	Q8IJV7	PF3D7_1008800	53 kDa		2.6692	0	0
TRUE	Empty	Uncharacterized protein OS=Plasmodium falciparum (isolate 3D7) OX=36329 GN=PF3D7_0921900 PE=4 SV=1	Q8I2T4	PF3D7_0921900	29 kDa		1.7795	0	0
TRUE	Empty	Pfmc-2TM Maurer's cleft two transmembrane protein OS=Plasmodium falciparum (isolate 3D7) OX=36329 GN=PF3D7_0114100 PE=4 SV=1	B9ZSJ3	PF3D7_0114100	27 kDa		1.7795	0	0
TRUE	Empty	NE-rich protein OS=Plasmodium falciparum (isolate 3D7) OX=36329 GN=PF3D7_0723800 PE=4 SV=1	Q8IBL5	PF3D7_0723800	261 kDa		2.6692	0	0
TRUE	Empty	Uncharacterized protein OS=Plasmodium falciparum (isolate 3D7) OX=36329 GN=PF3D7_1004500 PE=4 SV=1	Q8IJZ2	PF3D7_1004500	24 kDa		2.6692	0	0
TRUE	Empty	Myosin E, putative OS=Plasmodium falciparum (isolate 3D7) OX=36329 GN=PF3D7_0613900 PE=3 SV=1	C6KSY1	PF3D7_0613900	255 kDa		1.7795	0	0
TRUE	Empty	Vacuolar protein sorting-associated protein 3 OS=Plasmodium falciparum (isolate 3D7) OX=36329 GN=PF3D7_0619800 PE=4 SV=2	C6KT38	PF3D7_0619800	308 kDa		0	4.5658	4.5658
TRUE	Empty	Protein SIS1 OS=Plasmodium falciparum (isolate 3D7) OX=36329 GN=PF3D7_0213100 PE=4 SV=1	O96212	PF3D7_0213100	37 kDa		2.6692	0	0
TRUE	Empty	Uncharacterized protein OS=Plasmodium falciparum (isolate 3D7) OX=36329 GN=PF3D7_1315300 PE=4 SV=1	Q8IEG2	PF3D7_1315300	56 kDa		1.7795	0	0
TRUE	Empty	Sphingomyelin phosphodiesterase OS=Plasmodium falciparum (isolate 3D7) OX=36329 GN=PF3D7_1238600 PE=4 SV=1	Q8I537	PF3D7_1238600	46 kDa		1.7795	0	0
TRUE	Empty	Importin-7, putative OS=Plasmodium falciparum (isolate 3D7) OX=36329 GN=PF3D7_0706000 PE=4 SV=1	C0H4L1	PF3D7_0706000	146 kDa		1.7795	1.1415	0.641472
TRUE	Empty	Replication protein A1, large subunit OS=Plasmodium falciparum (isolate 3D7) OX=36329 GN=PF3D7_0409600 PE=3 SV=1	Q9U0J0	PF3D7_0409600	134 kDa		1.7795	1.1415	0.641472
TRUE	Empty	Replication factor C subunit 1 OS=Plasmodium falciparum (isolate 3D7) OX=36329 GN=PF3D7_0219600 PE=3 SV=1	O96271	PF3D7_0219600	104 kDa		1.7795	1.1415	0.641472
TRUE	Empty	Stomatin-like protein, putative OS=Plasmodium falciparum (isolate 3D7) OX=36329 GN=PF3D7_0318100 PE=3 SV=1	O77376	PF3D7_0318100	43 kDa		1.7795	1.1415	0.641472
TRUE	Empty	Protein tyrosine phosphatase OS=Plasmodium falciparum (isolate 3D7) OX=36329 GN=PF3D7_1113100 PE=4 SV=1	Q8IIN1	PF3D7_1113100	25 kDa		1.7795	1.1415	0.641472
TRUE	Empty	Prohibitin OS=Plasmodium falciparum (isolate 3D7) OX=36329 GN=PF3D7_1014700 PE=3 SV=1	Q8IJP8	PF3D7_1014700	35 kDa		1.7795	1.1415	0.641472
TRUE	Empty	acetate--CoA ligase OS=Plasmodium falciparum (isolate 3D7) OX=36329 GN=PF3D7_0627800 PE=4 SV=1	C6KTB4	PF3D7_0627800	114 kDa		1.7795	1.1415	0.641472
TRUE	Empty	mRNA-decapping enzyme subunit 1, putative OS=Plasmodium falciparum (isolate 3D7) OX=36329 GN=PF3D7_1032100 PE=3 SV=1	Q8IJ85	PF3D7_1032100	138 kDa		1.7795	1.1415	0.641472
TRUE	Empty	Transcription elongation factor SPT6, putative OS=Plasmodium falciparum (isolate 3D7) OX=36329 GN=PF3D7_1406200 PE=4 SV=1	Q8IM32	PF3D7_1406200	338 kDa		1.7795	1.1415	0.641472
TRUE	Empty	Rhoptry-associated membrane antigen OS=Plasmodium falciparum (isolate 3D7) OX=36329 GN=PF3D7_0707300 PE=4 SV=1	C0H4M0	PF3D7_0707300	104 kDa		1.7795	1.1415	0.641472
TRUE	Empty	Eukaryotic translation initiation factor 3 subunit L OS=Plasmodium falciparum (isolate 3D7) OX=36329 GN=PF3D7_0612100 PE=3 SV=1	C6KSW5	PF3D7_0612100	78 kDa		1.7795	1.1415	0.641472
TRUE	Empty	Plasmodium RESA N-terminal domain-containing protein OS=Plasmodium falciparum (isolate 3D7) OX=36329 GN=PF3D7_0532300 PE=4 SV=1	Q8I3F1	PF3D7_0532300	60 kDa		1.7795	1.1415	0.641472
TRUE	Empty	Shewanella-like protein phosphatase 1, putative OS=Plasmodium falciparum (isolate 3D7) OX=36329 GN=PF3D7_1469200 PE=4 SV=1	Q8IKE5	PF3D7_1469200	42 kDa		1.7795	1.1415	0.641472
TRUE	Empty	Heat shock protein 60 OS=Plasmodium falciparum (isolate 3D7) OX=36329 GN=PF3D7_1015600 PE=3 SV=1	Q8IJN9	PF3D7_1015600	63 kDa		1.7795	1.1415	0.641472
TRUE	Empty	Merozoite surface protein P92 OS=Plasmodium falciparum (isolate 3D7) OX=36329 GN=PF92 PE=1 SV=1	Q8ID66	PF92	93 kDa		1.7795	1.1415	0.641472
TRUE	Empty	SWIB/MDM2 domain-containing protein OS=Plasmodium falciparum (isolate 3D7) OX=36329 GN=PF3D7_0611400 PE=4 SV=1	C6KSV9	PF3D7_0611400	98 kDa		1.7795	1.1415	0.641472
TRUE	Empty	Plasmodium RESA N-terminal domain-containing protein OS=Plasmodium falciparum (isolate 3D7) OX=36329 GN=PF3D7_1401600 PE=4 SV=2	Q8IM73	PF3D7_1401600	56 kDa		1.7795	1.1415	0.641472
TRUE	Empty	Uncharacterized protein OS=Plasmodium falciparum (isolate 3D7) OX=36329 GN=PF3D7_0529400.1 PE=4 SV=1	A0A143ZXE1	PF3D7_0529400	185 kDa		2.6692	0	0
TRUE	Empty	Calmodulin OS=Plasmodium falciparum (isolate 3D7) OX=36329 GN=CAM PE=1 SV=2	P62203	CAM	17 kDa		1.7795	1.1415	0.641472
TRUE	Empty	Early transcribed membrane protein 12 OS=Plasmodium falciparum (isolate 3D7) OX=36329 GN=PF3D7_1240100 PE=4 SV=1	Q8I522	PF3D7_1240100	12 kDa		0.88973	2.2829	2.56583
TRUE	Empty	Eukaryotic translation initiation factor 2A OS=Plasmodium falciparum (isolate 3D7) OX=36329 GN=PF3D7_1438000 PE=3 SV=1	Q8IL87	PF3D7_1438000	77 kDa		1.7795	0	0
TRUE	Empty	Q8IB33_PLAF7-DECOY	Q8IB33_PLAF7-DECOY		?		1.7795	0	0
TRUE	Empty	Splicing factor 3B subunit 6, putative OS=Plasmodium falciparum (isolate 3D7) OX=36329 GN=PF3D7_1224900 PE=4 SV=1	Q8I5G8	PF3D7_1224900	12 kDa		1.7795	0	0
TRUE	Empty	Acidic leucine-rich nuclear phosphoprotein 32-related protein OS=Plasmodium falciparum (isolate 3D7) OX=36329 GN=PF14_0257 PE=3 SV=1	Q8ILI6	PF14_0257	33 kDa		1.7795	0	0
TRUE	Empty	Zinc finger (CCCH type) protein, putative OS=Plasmodium falciparum (isolate 3D7) OX=36329 GN=PF3D7_1315400 PE=4 SV=1	A0A5K1K8E3	PF3D7_1315400	48 kDa		1.7795	0	0
TRUE	Empty	CCR4-associated factor 1 OS=Plasmodium falciparum (isolate 3D7) OX=36329 GN=PF3D7_0811300 PE=4 SV=1	C0H4T9	PF3D7_0811300	200 kDa		1.7795	0	0
TRUE	Empty	Regulator of chromosome condensation-PP1-interacting protein OS=Plasmodium falciparum (isolate 3D7) OX=36329 GN=PF3D7_0919900 PE=4 SV=1	Q8I2V4	PF3D7_0919900	396 kDa		1.7795	0	0
TRUE	Empty	RNA-binding protein, putative OS=Plasmodium falciparum (isolate 3D7) OX=36329 GN=PF3D7_1326300 PE=4 SV=1	A0A5K1K940	PF3D7_1326300	63 kDa		1.7795	0	0
TRUE	Empty	tRNA import protein tRIP OS=Plasmodium falciparum (isolate 3D7) OX=36329 GN=PF3D7_1442300 PE=4 SV=1	Q8IL48	PF3D7_1442300	46 kDa		1.7795	0	0
TRUE	Empty	Erythrocyte binding antigen-175 OS=Plasmodium falciparum (isolate 3D7) OX=36329 GN=PF3D7_0731500 PE=1 SV=2	Q8IBE8	PF3D7_0731500	175 kDa		2.6692	0	0
TRUE	Empty	V-type proton ATPase subunit E, putative OS=Plasmodium falciparum (isolate 3D7) OX=36329 GN=PF3D7_0934500 PE=3 SV=2	Q8I2H3	PF3D7_0934500	27 kDa		1.7795	0	0
TRUE	Empty	Signal recognition particle 54 kDa protein OS=Plasmodium falciparum (isolate 3D7) OX=36329 GN=PF3D7_1450100 PE=3 SV=1	Q8IKX4	PF3D7_1450100	56 kDa		2.6692	0	0
TRUE	Empty	FHA domain-containing protein, putative OS=Plasmodium falciparum (isolate 3D7) OX=36329 GN=PF3D7_1133700 PE=4 SV=1	Q8II28	PF3D7_1133700	121 kDa		2.6692	0	0
TRUE	Empty	CX3CL1-binding protein 1 OS=Plasmodium falciparum (isolate 3D7) OX=36329 GN=CBP1 PE=1 SV=1	Q8I2D9	CBP1	28 kDa		2.6692	0	0
TRUE	Empty	GTPase-activating protein, putative OS=Plasmodium falciparum (isolate 3D7) OX=36329 GN=PF3D7_0804900 PE=4 SV=1	Q8IAP4	PF3D7_0804900	57 kDa		1.7795	0	0
TRUE	Empty	26S proteasome regulatory subunit RPN3, putative OS=Plasmodium falciparum (isolate 3D7) OX=36329 GN=PF3D7_1338100 PE=3 SV=1	A0A5K1K9F3	PF3D7_1338100	59 kDa		1.7795	0	0
TRUE	Empty	Dynamin-like protein OS=Plasmodium falciparum (isolate 3D7) OX=36329 GN=PF3D7_1037500 PE=4 SV=1	Q8IJ32	PF3D7_1037500	82 kDa	TRUE	1.7795	0	0
TRUE	Empty	RNA-binding protein, putative OS=Plasmodium falciparum (isolate 3D7) OX=36329 GN=PF3D7_1004400 PE=4 SV=1	Q8IJZ3	PF3D7_1004400	106 kDa		1.7795	0	0
TRUE	Empty	3-oxo-5-alpha-steroid 4-dehydrogenase, putative OS=Plasmodium falciparum (isolate 3D7) OX=36329 GN=PF3D7_1135900 PE=3 SV=2	Q8II05	PF3D7_1135900	35 kDa		2.6692	0	0
TRUE	Empty	Splicing factor subunit OS=Plasmodium falciparum (isolate 3D7) OX=36329 GN=PF3D7_1355800 PE=3 SV=1	C0H5I5	PF3D7_1355800	10 kDa		1.7795	0	0
TRUE	Empty	Glutamic acid-rich protein GARP OS=Plasmodium falciparum (isolate 3D7) OX=36329 GN=PF3D7_0113000 PE=4 SV=1	Q9U0N1	PF3D7_0113000	80 kDa		0	2.2829	2.2829
TRUE	Empty	Serine esterase, putative OS=Plasmodium falciparum (isolate 3D7) OX=36329 GN=PF3D7_1116100 PE=4 SV=1	C6S3F2	PF3D7_1116100	217 kDa		1.7795	0	0
TRUE	Empty	Pre-mRNA-processing factor 6, putative OS=Plasmodium falciparum (isolate 3D7) OX=36329 GN=PF3D7_1110200 PE=4 SV=1	Q8IIR0	PF3D7_1110200	152 kDa		1.7795	0	0
TRUE	Empty	DNA helicase OS=Plasmodium falciparum (isolate 3D7) OX=36329 GN=PF3D7_1317100 PE=3 SV=1	Q8IEE5	PF3D7_1317100	115 kDa		1.7795	0	0
TRUE	Empty	Merozoite surface protein MSA180 OS=Plasmodium falciparum (isolate 3D7) OX=36329 GN=PF3D7_1014100 PE=4 SV=1	Q8IJQ4	PF3D7_1014100	173 kDa		1.7795	0	0
TRUE	Empty	Splicing factor 3B subunit 3, putative OS=Plasmodium falciparum (isolate 3D7) OX=36329 GN=PF3D7_1234800 PE=3 SV=1	Q8I574	PF3D7_1234800	152 kDa		1.7795	0	0
TRUE	Empty	C0H4P1_PLAF7-DECOY	C0H4P1_PLAF7-DECOY		?		0	2.2829	2.2829
TRUE	Empty	Cation transporting ATPase, putative OS=Plasmodium falciparum (isolate 3D7) OX=36329 GN=PF3D7_0727800 PE=4 SV=1	Q8IBH9	PF3D7_0727800	225 kDa		1.7795	0	0
TRUE	Empty	Plasmodium RESA N-terminal domain-containing protein OS=Plasmodium falciparum (isolate 3D7) OX=36329 GN=PF3D7_0831400 PE=4 SV=1	C0H4Z7	PF3D7_0831400	36 kDa		1.7795	0	0
TRUE	Empty	Phosphotransferase OS=Plasmodium falciparum (isolate 3D7) OX=36329 GN=PF3D7_0624000 PE=3 SV=1	C6KT76	PF3D7_0624000	55 kDa		0	2.2829	2.2829
TRUE	Empty	U5 small nuclear ribonucleoprotein component, putative OS=Plasmodium falciparum (isolate 3D7) OX=36329 GN=PF3D7_1003800 PE=4 SV=1	Q8IJZ9	PF3D7_1003800	143 kDa		1.7795	0	0
TRUE	Empty	Importin alpha re-exporter, putative OS=Plasmodium falciparum (isolate 3D7) OX=36329 GN=PF3D7_0932800 PE=4 SV=1	Q8I2I8	PF3D7_0932800	159 kDa		1.7795	0	0
TRUE	Empty	Glycerol-3-phosphate 1-O-acyltransferase OS=Plasmodium falciparum (isolate 3D7) OX=36329 GN=PF3D7_1212500 PE=4 SV=1	Q8I5S7	PF3D7_1212500	67 kDa		0	2.2829	2.2829
TRUE	Empty	GTP cyclohydrolase 1 OS=Plasmodium falciparum (isolate 3D7) OX=36329 GN=PF3D7_1224000 PE=3 SV=1	Q8I5H7	PF3D7_1224000	46 kDa		1.7795	0	0
TRUE	Empty	HSP90 co-chaperone p23 OS=Plasmodium falciparum (isolate 3D7) OX=36329 GN=PF3D7_1453700 PE=3 SV=2	Q8IKU1	PF3D7_1453700	30 kDa		1.7795	0	0
TRUE	Empty	Uncharacterized protein OS=Plasmodium falciparum (isolate 3D7) OX=36329 GN=PF3D7_0606000 PE=4 SV=1	C6KSQ8	PF3D7_0606000	123 kDa		0	2.2829	2.2829
TRUE	Empty	MORN repeat-containing protein 1 OS=Plasmodium falciparum (isolate 3D7) OX=36329 GN=PF3D7_1031200 PE=1 SV=2	Q8IJ93	PF3D7_1031200	41 kDa		1.7795	0	0
TRUE	Empty	Serum albumin Cont_type=Reagent and lab contaminant	P02769-CONT		69 kDa		1.7795	0	0
TRUE	Empty	Protein phosphatase, putative OS=Plasmodium falciparum (isolate 3D7) OX=36329 GN=PF3D7_1127000 PE=4 SV=2	Q8II93	PF3D7_1127000	34 kDa		1.7795	0	0
TRUE	Empty	Transmembrane emp24 domain-containing protein, putative OS=Plasmodium falciparum (isolate 3D7) OX=36329 GN=PF3D7_1333300 PE=3 SV=1	Q8IDZ5	PF3D7_1333300	25 kDa		1.7795	0	0
TRUE	Empty	Proteasome subunit beta OS=Plasmodium falciparum (isolate 3D7) OX=36329 GN=PF3D7_0803800 PE=1 SV=1	Q7K6A9	PF3D7_0803800	31 kDa		1.7795	0	0
TRUE	Empty	Uncharacterized protein OS=Plasmodium falciparum (isolate 3D7) OX=36329 GN=PF3D7_1349600 PE=4 SV=1	A0A5K1K8Z5	PF3D7_1349600	36 kDa		1.7795	0	0
TRUE	Empty	Proteasome subunit alpha type-2, putative OS=Plasmodium falciparum (isolate 3D7) OX=36329 GN=PF3D7_0608500 PE=1 SV=1	C6KST3	PF3D7_0608500	27 kDa		1.7795	0	0
TRUE	Empty	Inner membrane complex protein OS=Plasmodium falciparum (isolate 3D7) OX=36329 GN=PF3D7_0522600 PE=4 SV=1	Q8I3N7	PF3D7_0522600	56 kDa		1.7795	0	0

## Sheet: IP Vps16 #2
IP Vps16 bioreplicate #2
Visible?	Starred?	Identified Proteins (491)	Accession Number	Alternate ID	Molecular Weight	Protein Grouping Ambiguity	01_WT (NF54)	02_PfVps16	Ratio Vps16/NF54
TRUE	Empty	Keratin, type II cytoskeletal 1 Cont_type=Human skin	P04264-CONT		66 kDa	TRUE	250.44	202.08	0.8069
TRUE	Empty	Keratin, type I cytoskeletal 9 Cont_type=Human skin	P35527-CONT		62 kDa	TRUE	208.99	197.46	0.94483
TRUE	Empty	Keratin, type I cytoskeletal 10 Cont_type=Human skin	P13645-CONT		59 kDa	TRUE	154.32	173.21	1.12241
TRUE	Empty	Keratin, type II cytoskeletal 2 epidermal Cont_type=Human skin	P35908-CONT		65 kDa	TRUE	149.03	140.88	0.945313
TRUE	Empty	Merozoite surface protein 1 OS=Plasmodium falciparum (isolate 3D7) OX=36329 GN=MSP1 PE=1 SV=1	Q8I0U8	MSP1	196 kDa		96.12	91.224	0.949064
TRUE	Empty	Heat shock protein 70 OS=Plasmodium falciparum (isolate 3D7) OX=36329 GN=PF3D7_0917900 PE=3 SV=1	Q8I2X4	PF3D7_0917900	72 kDa		74.956	75.058	1.00136
TRUE	Empty	Heat shock 70 kDa protein OS=Plasmodium falciparum (isolate 3D7) OX=36329 GN=PF3D7_0818900 PE=3 SV=1	Q8IB24	PF3D7_0818900	74 kDa	TRUE	54.674	91.224	1.66851
TRUE	Empty	Actin-1 OS=Plasmodium falciparum (isolate 3D7) OX=36329 GN=ACT1 PE=1 SV=1	Q8I4X0	ACT1	42 kDa		59.965	69.284	1.15541
TRUE	Empty	Elongation factor 1-alpha OS=Plasmodium falciparum (isolate 3D7) OX=36329 GN=PF3D7_1357000 PE=3 SV=1	Q8I0P6	PF3D7_1357000	49 kDa		53.792	64.665	1.20213
TRUE	Empty	Rhoptry-associated protein 1 OS=Plasmodium falciparum (isolate 3D7) OX=36329 GN=PF3D7_1410400 PE=4 SV=1	Q8ILZ1	PF3D7_1410400	90 kDa		62.61	48.499	0.774621
TRUE	Empty	High molecular weight rhoptry protein 2 OS=Plasmodium falciparum (isolate 3D7) OX=36329 GN=RhopH2 PE=1 SV=1	C0H571	RhopH2	163 kDa		50.265	51.963	1.03378
TRUE	Empty	Histone H4 OS=Plasmodium falciparum (isolate 3D7) OX=36329 GN=PF3D7_1105000 PE=3 SV=1	Q8IIV2	PF3D7_1105000	11 kDa		48.501	51.963	1.07138
TRUE	Empty	Mature parasite-infected erythrocyte surface antigen OS=Plasmodium falciparum (isolate 3D7) OX=36329 GN=PF3D7_0500800 PE=4 SV=1	Q8I492	PF3D7_0500800	168 kDa		66.138	30.023	0.453945
TRUE	Empty	Rhoptry neck protein 3 OS=Plasmodium falciparum (isolate 3D7) OX=36329 GN=PF3D7_1252100 PE=4 SV=1	Q8I4R5	PF3D7_1252100	263 kDa		50.265	41.57	0.827017
TRUE	Empty	Heat shock protein 90 OS=Plasmodium falciparum (isolate 3D7) OX=36329 GN=PF3D7_0708400 PE=1 SV=1	Q8IC05	PF3D7_0708400	86 kDa		40.564	49.654	1.22409
TRUE	Empty	RNA helicase OS=Plasmodium falciparum (isolate 3D7) OX=36329 GN=PF3D7_1468700 PE=3 SV=1	Q8IKF0	PF3D7_1468700	45 kDa		43.21	39.261	0.908609
TRUE	Empty	Pyruvate kinase OS=Plasmodium falciparum (isolate 3D7) OX=36329 GN=PF3D7_0626800 PE=1 SV=1	C6KTA4	PF3D7_0626800	56 kDa		25.573	39.261	1.53525
TRUE	Empty	Cytoadherence-linked asexual protein 3.1 OS=Plasmodium falciparum (isolate 3D7) OX=36329 GN=CLAG3.1 PE=1 SV=2	O77310	CLAG3	167 kDa		30.864	32.333	1.0476
TRUE	Empty	Uncharacterized protein OS=Plasmodium falciparum (isolate 3D7) OX=36329 GN=PF3D7_1036900 PE=4 SV=1	A0A143ZYL5	PF3D7_1036900	193 kDa		33.51	24.249	0.723635
TRUE	Empty	Glyceraldehyde-3-phosphate dehydrogenase OS=Plasmodium falciparum (isolate 3D7) OX=36329 GN=PF3D7_1462800 PE=3 SV=1	Q8IKK7	PF3D7_1462800	37 kDa		19.4	42.725	2.20232
TRUE	Empty	High molecular weight rhoptry protein 3 OS=Plasmodium falciparum (isolate 3D7) OX=36329 GN=RhopH3 PE=1 SV=1	Q8I395	RhopH3	105 kDa		23.81	33.487	1.40643
TRUE	Empty	Phosphoglycerate kinase OS=Plasmodium falciparum (isolate 3D7) OX=36329 GN=PGK PE=1 SV=1	P27362	PGK	45 kDa		16.755	41.57	2.48105
TRUE	Empty	Polyadenylate-binding protein OS=Plasmodium falciparum (isolate 3D7) OX=36329 GN=PF3D7_1224300 PE=3 SV=1	Q8I5H4	PF3D7_1224300	97 kDa		29.982	21.94	0.731772
TRUE	Empty	Endoplasmin, putative OS=Plasmodium falciparum (isolate 3D7) OX=36329 GN=PF3D7_1222300 PE=1 SV=1	Q8I0V4	PF3D7_1222300	95 kDa		30.864	25.404	0.823095
TRUE	Empty	PRE-binding protein OS=Plasmodium falciparum (isolate 3D7) OX=36329 GN=PF3D7_1011800 PE=4 SV=1	Q8IJS7	PF3D7_1011800	132 kDa		28.219	25.404	0.900245
TRUE	Empty	Cell division cycle protein 48 homologue, putative OS=Plasmodium falciparum (isolate 3D7) OX=36329 GN=PF3D7_0619400 PE=4 SV=1	C6KT34	PF3D7_0619400	92 kDa	TRUE	18.519	26.559	1.43415
TRUE	Empty	Elongation factor 2 OS=Plasmodium falciparum (isolate 3D7) OX=36329 GN=PF3D7_1451100 PE=4 SV=1	Q8IKW5	PF3D7_1451100	94 kDa		22.046	25.404	1.15232
TRUE	Empty	HSP40, subfamily A OS=Plasmodium falciparum (isolate 3D7) OX=36329 GN=PF3D7_1437900 PE=4 SV=1	Q8IL88	PF3D7_1437900	48 kDa		20.282	25.404	1.25254
TRUE	Empty	Protein disulfide-isomerase OS=Plasmodium falciparum (isolate 3D7) OX=36329 GN=PF3D7_0827900 PE=3 SV=1	C0H4Y6	PF3D7_0827900	56 kDa		16.755	23.095	1.37839
TRUE	Empty	Histone H2B OS=Plasmodium falciparum (isolate 3D7) OX=36329 GN=PF3D7_1105100 PE=3 SV=1	Q8IIV1	PF3D7_1105100	13 kDa	TRUE	24.691	20.785	0.841805
TRUE	Empty	Nuclear segregation protein OS=Plasmodium falciparum (isolate 3D7) OX=36329 GN=PF3D7_0617200 PE=4 SV=1	C6KT13	PF3D7_0617200	53 kDa		18.519	26.559	1.43415
TRUE	Empty	Tubulin beta chain OS=Plasmodium falciparum (isolate 3D7) OX=36329 GN=PF10_0084 PE=1 SV=1	Q7KQL5	PF10_0084	50 kDa		22.928	20.785	0.906533
TRUE	Empty	Keratin, type I cytoskeletal 15 Cont_type=Sheep wool	O77727-CONT		49 kDa	TRUE	22.928	20.785	0.906533
TRUE	Empty	60S ribosomal protein L4 OS=Plasmodium falciparum (isolate 3D7) OX=36329 GN=PF3D7_0507100 PE=1 SV=1	Q8I431	PF3D7_0507100	46 kDa		17.637	23.095	1.30946
TRUE	Empty	Endoplasmic reticulum-resident calcium binding protein OS=Plasmodium falciparum (isolate 3D7) OX=36329 GN=PF3D7_1108600 PE=4 SV=1	Q8IIR7	PF3D7_1108600	39 kDa		19.4	23.095	1.19046
TRUE	Empty	L-lactate dehydrogenase OS=Plasmodium falciparum (isolate 3D7) OX=36329 GN=PF3D7_1324900 PE=1 SV=1	Q76NM3	PF3D7_1324900	34 kDa		14.991	25.404	1.69462
TRUE	Empty	Serum albumin Cont_type=Reagent and lab contaminant	P02769-CONT		69 kDa		1.7637	41.57	23.5698
TRUE	Empty	40S ribosomal protein S6 OS=Plasmodium falciparum (isolate 3D7) OX=36329 GN=PF3D7_1342000 PE=1 SV=1	Q8IDR9	PF3D7_1342000	35 kDa		20.282	17.321	0.854008
TRUE	Empty	Dynamin-like protein OS=Plasmodium falciparum (isolate 3D7) OX=36329 GN=PF3D7_1145400 PE=3 SV=1	Q8IHR4	PF3D7_1145400	96 kDa	TRUE	22.046	13.857	0.628549
TRUE	Empty	Small ribosomal subunit protein eS1 OS=Plasmodium falciparum (isolate 3D7) OX=36329 GN=RPS3A PE=1 SV=1	O97313	RPS3A	30 kDa		18.519	18.476	0.997678
TRUE	Empty	Enolase OS=Plasmodium falciparum (isolate 3D7) OX=36329 GN=ENO PE=1 SV=1	Q8IJN7	ENO	49 kDa		12.346	26.559	2.15122
TRUE	Empty	DNA/RNA-binding protein ALBA4 OS=Plasmodium falciparum (isolate 3D7) OX=36329 GN=ALBA4 PE=1 SV=1	A0A5K1K8Y8	ALBA4	42 kDa		16.755	18.476	1.10272
TRUE	Empty	Uncharacterized protein OS=Plasmodium falciparum (isolate 3D7) OX=36329 GN=PF3D7_0707200 PE=4 SV=1	C0H4L9	PF3D7_0707200	257 kDa		13.228	15.012	1.13487
TRUE	Empty	Rhoptry-associated protein 2 OS=Plasmodium falciparum (isolate 3D7) OX=36329 GN=PF3D7_0501600 PE=4 SV=1	Q8I484	PF3D7_0501600	47 kDa		16.755	17.321	1.03378
TRUE	Empty	Heat shock 70 kDa protein OS=Plasmodium falciparum (isolate 3D7) OX=36329 GN=PF3D7_0831700 PE=1 SV=1	K7NTP5	PF3D7_0831700	75 kDa	TRUE	14.991	16.166	1.07838
TRUE	Empty	40S ribosomal protein S11 OS=Plasmodium falciparum (isolate 3D7) OX=36329 GN=PF3D7_0516200 PE=3 SV=1	A0A5K1K925	PF3D7_0516200	16 kDa		17.637	15.012	0.851165
TRUE	Empty	Multidrug resistance protein 1 OS=Plasmodium falciparum (isolate 3D7) OX=36329 GN=PF3D7_0523000 PE=1 SV=1	Q7K6A5	PF3D7_0523000	162 kDa		21.164	4.6189	0.218243
TRUE	Empty	Rhoptry-associated protein 3 OS=Plasmodium falciparum (isolate 3D7) OX=36329 GN=PF3D7_0501500 PE=4 SV=1	Q8I485	PF3D7_0501500	47 kDa		15.873	11.547	0.727462
TRUE	Empty	DNA/RNA-binding protein ALBA1 OS=Plasmodium falciparum (isolate 3D7) OX=36329 GN=ALBA1 PE=1 SV=1	Q8IAX8	ALBA1	27 kDa		15.873	17.321	1.09122
TRUE	Empty	Heat shock protein 101 OS=Plasmodium falciparum (isolate 3D7) OX=36329 GN=PF3D7_1116800 PE=1 SV=1	Q8IIJ8	PF3D7_1116800	103 kDa		13.228	18.476	1.39673
TRUE	Empty	Peroxiredoxin OS=Plasmodium falciparum (isolate 3D7) OX=36329 GN=PF3D7_1027300 PE=4 SV=1	Q8IJD0	PF3D7_1027300	44 kDa		14.991	19.63	1.30945
TRUE	Empty	Endonuclease ALBA3 OS=Plasmodium falciparum (isolate 3D7) OX=36329 GN=ALBA3 PE=1 SV=1	Q8IJX8	ALBA3	12 kDa		16.755	15.012	0.895971
TRUE	Empty	ADP-ribosylation factor 1 OS=Plasmodium falciparum (isolate 3D7) OX=36329 GN=ARF1 PE=1 SV=1	Q7KQL3	ARF1	21 kDa		16.755	17.321	1.03378
TRUE	Empty	14-3-3 protein I OS=Plasmodium falciparum (isolate 3D7) OX=36329 GN=14-3-3I PE=1 SV=1	C0H4V6	14-3-3I	30 kDa		16.755	13.857	0.827037
TRUE	Empty	40S ribosomal protein S19 OS=Plasmodium falciparum (isolate 3D7) OX=36329 GN=PF3D7_0422400 PE=1 SV=1	Q8IFP2	PF3D7_0422400	20 kDa		15.873	17.321	1.09122
TRUE	Empty	60S acidic ribosomal protein P0 OS=Plasmodium falciparum (isolate 3D7) OX=36329 GN=PF3D7_1130200 PE=3 SV=1	Q8II61	PF3D7_1130200	35 kDa		13.228	16.166	1.2221
TRUE	Empty	60S ribosomal protein L6, putative OS=Plasmodium falciparum (isolate 3D7) OX=36329 GN=PF3D7_1338200 PE=3 SV=1	A0A5K1K8V8	PF3D7_1338200	26 kDa		15.873	15.012	0.945757
TRUE	Empty	Plasmepsin II OS=Plasmodium falciparum (isolate 3D7) OX=36329 GN=PMII PE=1 SV=1	Q8I6V3	PMII	51 kDa	TRUE	17.637	12.702	0.720191
TRUE	Empty	DnaJ protein, putative OS=Plasmodium falciparum (isolate 3D7) OX=36329 GN=PF3D7_0823800 PE=4 SV=1	Q8IB72	PF3D7_0823800	77 kDa		13.228	16.166	1.2221
TRUE	Empty	Uncharacterized protein OS=Plasmodium falciparum (isolate 3D7) OX=36329 GN=PF3D7_1115800 PE=4 SV=1	Q8IIK7	PF3D7_1115800	34 kDa		9.7002	19.63	2.02367
TRUE	Empty	40S ribosomal protein S4 OS=Plasmodium falciparum (isolate 3D7) OX=36329 GN=PF3D7_1105400 PE=1 SV=2	Q8IIU8	PF3D7_1105400	30 kDa		15.873	10.393	0.65476
TRUE	Empty	Nucleosome assembly protein OS=Plasmodium falciparum (isolate 3D7) OX=36329 GN=PF3D7_1203700 PE=1 SV=2	Q8I608	PF3D7_1203700	40 kDa		8.8184	16.166	1.83321
TRUE	Empty	40S ribosomal protein S5 OS=Plasmodium falciparum (isolate 3D7) OX=36329 GN=PF3D7_1447000 PE=1 SV=1	Q8IL02	PF3D7_1447000	30 kDa		12.346	13.857	1.12239
TRUE	Empty	60S ribosomal protein L5, putative OS=Plasmodium falciparum (isolate 3D7) OX=36329 GN=PF3D7_1424100 PE=1 SV=1	Q8ILL3	PF3D7_1424100	34 kDa		14.991	13.857	0.924355
TRUE	Empty	Parasite-infected erythrocyte surface protein OS=Plasmodium falciparum (isolate 3D7) OX=36329 GN=PF3D7_0501200 PE=4 SV=1	Q8I488	PF3D7_0501200	49 kDa		18.519	2.3095	0.12471
TRUE	Empty	Plasmepsin I OS=Plasmodium falciparum (isolate 3D7) OX=36329 GN=PMI PE=1 SV=1	Q7KQM4	PMI	51 kDa	TRUE	14.991	12.702	0.847308
TRUE	Empty	Small GTP-binding protein sar1 OS=Plasmodium falciparum (isolate 3D7) OX=36329 GN=PF3D7_0416800 PE=3 SV=1	Q8I1S0	PF3D7_0416800	22 kDa		14.109	11.547	0.818414
TRUE	Empty	40S ribosomal protein S3 OS=Plasmodium falciparum (isolate 3D7) OX=36329 GN=PF3D7_1465900 PE=1 SV=1	Q8IKH8	PF3D7_1465900	25 kDa		14.991	10.393	0.693283
TRUE	Empty	Protein SEY1 homolog OS=Plasmodium falciparum (isolate 3D7) OX=36329 GN=SEY1 PE=3 SV=2	Q8ILT5	SEY1	111 kDa		11.464	10.393	0.906577
TRUE	Empty	GTP-binding nuclear protein OS=Plasmodium falciparum (isolate 3D7) OX=36329 GN=PF3D7_1117700 PE=3 SV=1	Q7KQK6	PF3D7_1117700	25 kDa		7.9365	15.012	1.89151
TRUE	Empty	Vacuolar protein sorting-associated protein 18, putative OS=Plasmodium falciparum (isolate 3D7) OX=36329 GN=PF3D7_1309700 PE=4 SV=1	Q8IEL8	PF3D7_1309700	198 kDa		0.88184	23.095	26.1896
TRUE	Empty	Plasmodium RESA N-terminal domain-containing protein OS=Plasmodium falciparum (isolate 3D7) OX=36329 GN=PF3D7_0936800 PE=1 SV=1	Q8I2F2	PF3D7_0936800	46 kDa		12.346	8.0831	0.654714
TRUE	Empty	Cytoadherence linked asexual protein 9 OS=Plasmodium falciparum (isolate 3D7) OX=36329 GN=PF3D7_0935800 PE=4 SV=1	Q8I2G2	PF3D7_0935800	160 kDa		13.228	10.393	0.785682
TRUE	Empty	Probable ATP-dependent 6-phosphofructokinase OS=Plasmodium falciparum (isolate 3D7) OX=36329 GN=PF3D7_0915400 PE=3 SV=1	Q8I2Z8	PF3D7_0915400	159 kDa		5.291	8.0831	1.52771
TRUE	Empty	Eukaryotic translation initiation factor 3 subunit A OS=Plasmodium falciparum (isolate 3D7) OX=36329 GN=PF3D7_1212700 PE=3 SV=1	Q8I5S6	PF3D7_1212700	166 kDa		11.464	8.0831	0.705085
TRUE	Empty	60S ribosomal protein L13 OS=Plasmodium falciparum (isolate 3D7) OX=36329 GN=PF3D7_0814000 PE=1 SV=1	Q8IAX6	PF3D7_0814000	25 kDa		13.228	13.857	1.04755
TRUE	Empty	Early transcribed membrane protein 10.2 OS=Plasmodium falciparum (isolate 3D7) OX=36329 GN=PF3D7_1033200 PE=4 SV=1	Q8IJ76	PF3D7_1033200	39 kDa		11.464	15.012	1.30949
TRUE	Empty	60S ribosomal protein L3 OS=Plasmodium falciparum (isolate 3D7) OX=36329 GN=PF3D7_1027800 PE=1 SV=1	Q8IJC6	PF3D7_1027800	44 kDa		14.109	8.0831	0.572904
TRUE	Empty	Tubulin alpha chain OS=Plasmodium falciparum (isolate 3D7) OX=36329 GN=PF3D7_0903700 PE=3 SV=1	Q6ZLZ9	PF3D7_0903700	50 kDa		14.109	9.2379	0.654752
TRUE	Empty	cAMP-dependent protein kinase regulatory subunit OS=Plasmodium falciparum (isolate 3D7) OX=36329 GN=PF3D7_1223100 PE=1 SV=1	Q7KQK0	PF3D7_1223100	51 kDa		9.7002	13.857	1.42853
TRUE	Empty	T-complex protein 1 subunit alpha OS=Plasmodium falciparum (isolate 3D7) OX=36329 GN=PF3D7_1132200 PE=3 SV=1	Q8II43	PF3D7_1132200	60 kDa		8.8184	11.547	1.30942
TRUE	Empty	40S ribosomal protein S8 OS=Plasmodium falciparum (isolate 3D7) OX=36329 GN=PF3D7_1408600 PE=1 SV=1	Q8IM10	PF3D7_1408600	25 kDa		8.8184	11.547	1.30942
TRUE	Empty	Vacuolar protein sorting-associated protein 16, putative OS=Plasmodium falciparum (isolate 3D7) OX=36329 GN=PF3D7_1239900 PE=3 SV=1	Q8I524	PF3D7_1239900	120 kDa		0	24.249	24.249
TRUE	Empty	Histone H3 OS=Plasmodium falciparum (isolate 3D7) OX=36329 GN=PF3D7_0610400 PE=3 SV=1	C6KSV0	PF3D7_0610400	15 kDa	TRUE	10.582	12.702	1.20034
TRUE	Empty	DNA/RNA-binding protein ALBA2 OS=Plasmodium falciparum (isolate 3D7) OX=36329 GN=ALBA2 PE=1 SV=1	Q8IDN4	ALBA2	25 kDa		10.582	12.702	1.20034
TRUE	Empty	Myosin-A OS=Plasmodium falciparum (isolate 3D7) OX=36329 GN=MyoA PE=1 SV=1	Q8IDR3	MyoA	92 kDa		8.8184	10.393	1.17856
TRUE	Empty	Translocon component PTEX150 OS=Plasmodium falciparum (isolate 3D7) OX=36329 GN=PF3D7_1436300 PE=1 SV=1	Q8ILA1	PF3D7_1436300	112 kDa		8.8184	11.547	1.30942
TRUE	Empty	CCAAT-box DNA binding protein subunit B OS=Plasmodium falciparum (isolate 3D7) OX=36329 GN=PF3D7_0618000 PE=4 SV=1	C6KT20	PF3D7_0618000	93 kDa		14.991	1.1547	0.0770262
TRUE	Empty	BEACH domain-containing protein, putative OS=Plasmodium falciparum (isolate 3D7) OX=36329 GN=PF3D7_1124100 PE=4 SV=1	Q8IIC2	PF3D7_1124100	196 kDa		0	23.095	23.095
TRUE	Empty	Apical membrane antigen 1 OS=Plasmodium falciparum (isolate 3D7) OX=36329 GN=PF3D7_1133400 PE=1 SV=1	Q7KQK5	PF3D7_1133400	72 kDa		13.228	5.7737	0.436476
TRUE	Empty	40S ribosomal protein S17, putative OS=Plasmodium falciparum (isolate 3D7) OX=36329 GN=PF3D7_1242700 PE=1 SV=1	Q8I502	PF3D7_1242700	16 kDa		10.582	11.547	1.09119
TRUE	Empty	Clustered-asparagine-rich protein OS=Plasmodium falciparum (isolate 3D7) OX=36329 GN=PF3D7_1236100 PE=4 SV=2	Q8I562	PF3D7_1236100	52 kDa		11.464	6.9284	0.604361
TRUE	Empty	Phosphoglycerate mutase OS=Plasmodium falciparum (isolate 3D7) OX=36329 GN=PF3D7_1120100 PE=1 SV=1	Q8IIG6	PF3D7_1120100	29 kDa		6.1728	15.012	2.43196
TRUE	Empty	RNA helicase OS=Plasmodium falciparum (isolate 3D7) OX=36329 GN=PF3D7_1445900 PE=2 SV=2	Q8IL13	PF3D7_1445900	60 kDa		14.991	4.6189	0.308112
TRUE	Empty	Alpha-S1-casein Cont_type=Reagent and lab contaminant	P02662-CONT		25 kDa		10.582	11.547	1.09119
TRUE	Empty	Karyopherin beta OS=Plasmodium falciparum (isolate 3D7) OX=36329 GN=PF3D7_0524000 PE=4 SV=1	Q8I3M5	PF3D7_0524000	127 kDa		12.346	4.6189	0.374121
TRUE	Empty	Exported protein 1 OS=Plasmodium falciparum (isolate 3D7) OX=36329 GN=PF3D7_1121600 PE=4 SV=1	Q8IIF0	PF3D7_1121600	17 kDa		9.7002	11.547	1.19039
TRUE	Empty	40S ribosomal protein S25 OS=Plasmodium falciparum (isolate 3D7) OX=36329 GN=PF3D7_1421200 PE=1 SV=2	Q8ILN8	PF3D7_1421200	12 kDa		9.7002	12.702	1.30946
TRUE	Empty	Glideosome-associated connector OS=Plasmodium falciparum (isolate 3D7) OX=36329 GN=PF3D7_1361800 PE=4 SV=1	A0A5K1K8J3	PF3D7_1361800	291 kDa		9.7002	5.7737	0.595215
TRUE	Empty	Eukaryotic translation initation factor 4 gamma OS=Plasmodium falciparum (isolate 3D7) OX=36329 GN=PF3D7_1312900 PE=3 SV=1	C0H5B1	PF3D7_1312900	147 kDa		7.0547	6.9284	0.982097
TRUE	Empty	40S ribosomal protein S9, putative OS=Plasmodium falciparum (isolate 3D7) OX=36329 GN=PF3D7_0520000 PE=1 SV=1	Q8I3R0	PF3D7_0520000	22 kDa		10.582	6.9284	0.654734
TRUE	Empty	Protein transport protein SEC23 OS=Plasmodium falciparum (isolate 3D7) OX=36329 GN=pfsec23 PE=2 SV=1	Q8IB60	pfsec23	86 kDa		7.9365	8.0831	1.01847
TRUE	Empty	60S ribosomal protein L7a OS=Plasmodium falciparum (isolate 3D7) OX=36329 GN=PF3D7_1424400 PE=1 SV=2	Q8ILL2	PF3D7_1424400	33 kDa		9.7002	8.0831	0.833292
TRUE	Empty	Vacuolar protein sorting-associated protein 33, putative OS=Plasmodium falciparum (isolate 3D7) OX=36329 GN=PF3D7_0935200 PE=3 SV=1	Q8I2G8	PF3D7_0935200	136 kDa		0	23.095	23.095
TRUE	Empty	Histone H2A OS=Plasmodium falciparum (isolate 3D7) OX=36329 GN=PF3D7_0320900 PE=3 SV=1	O97320	PF3D7_0320900	16 kDa	TRUE	10.582	8.0831	0.763854
TRUE	Empty	S-adenosylmethionine synthase OS=Plasmodium falciparum (isolate 3D7) OX=36329 GN=PF3D7_0922200 PE=3 SV=1	Q7K6A4	PF3D7_0922200	45 kDa		9.7002	8.0831	0.833292
TRUE	Empty	Nucleosome assembly protein OS=Plasmodium falciparum (isolate 3D7) OX=36329 GN=PF3D7_0919000 PE=3 SV=1	Q8I2W3	PF3D7_0919000	32 kDa		6.1728	11.547	1.87063
TRUE	Empty	Glideosome-associated protein 50 OS=Plasmodium falciparum (isolate 3D7) OX=36329 GN=GAP50 PE=1 SV=1	Q8I2X3	GAP50	45 kDa		6.1728	11.547	1.87063
TRUE	Empty	Inositol-3-phosphate synthase 1 OS=Plasmodium falciparum (isolate 3D7) OX=36329 GN=INO1 PE=3 SV=1	Q8I3Y8	INO1	69 kDa		2.6455	12.702	4.80136
TRUE	Empty	Ras-related protein Rab-2 OS=Plasmodium falciparum (isolate 3D7) OX=36329 GN=PF3D7_1231100 PE=3 SV=1	Q8I5A9	PF3D7_1231100	24 kDa		9.7002	8.0831	0.833292
TRUE	Empty	T-complex protein 1 subunit gamma OS=Plasmodium falciparum (isolate 3D7) OX=36329 GN=PF3D7_1229500 PE=3 SV=1	Q8I5C4	PF3D7_1229500	61 kDa		7.9365	9.2379	1.16398
TRUE	Empty	40S ribosomal protein S16, putative OS=Plasmodium falciparum (isolate 3D7) OX=36329 GN=PF3D7_0813900 PE=1 SV=1	Q8IAX5	PF3D7_0813900	16 kDa		10.582	9.2379	0.872982
TRUE	Empty	40S ribosomal protein S18, putative OS=Plasmodium falciparum (isolate 3D7) OX=36329 GN=PF3D7_1126200 PE=1 SV=1	Q8IIA2	PF3D7_1126200	18 kDa		9.7002	9.2379	0.952341
TRUE	Empty	Uncharacterized protein OS=Plasmodium falciparum (isolate 3D7) OX=36329 GN=PF3D7_1105800 PE=4 SV=2	Q8IIU5	PF3D7_1105800	31 kDa		8.8184	10.393	1.17856
TRUE	Empty	60S acidic ribosomal protein P1, putative OS=Plasmodium falciparum (isolate 3D7) OX=36329 GN=PF3D7_1103100 PE=3 SV=1	Q8IIX0	PF3D7_1103100	13 kDa		6.1728	11.547	1.87063
TRUE	Empty	60S ribosomal protein L21 OS=Plasmodium falciparum (isolate 3D7) OX=36329 GN=PF3D7_1426000 PE=1 SV=1	Q8ILK3	PF3D7_1426000	19 kDa		8.8184	10.393	1.17856
TRUE	Empty	60S ribosomal protein L32 OS=Plasmodium falciparum (isolate 3D7) OX=36329 GN=PF3D7_0903900 PE=1 SV=1	Q8I3B0	PF3D7_0903900	16 kDa		7.0547	12.702	1.8005
TRUE	Empty	40S ribosomal protein S15 OS=Plasmodium falciparum (isolate 3D7) OX=36329 GN=PF3D7_1358800 PE=1 SV=1	Q8IDB0	PF3D7_1358800	17 kDa		9.7002	8.0831	0.833292
TRUE	Empty	Merozoite surface protein 7 OS=Plasmodium falciparum (isolate 3D7) OX=36329 GN=PF3D7_1335100 PE=4 SV=1	Q8IDX8	PF3D7_1335100	41 kDa		8.8184	9.2379	1.04757
TRUE	Empty	ribose-phosphate diphosphokinase OS=Plasmodium falciparum (isolate 3D7) OX=36329 GN=PF3D7_1325100 PE=3 SV=1	Q8IE67	PF3D7_1325100	49 kDa		7.9365	9.2379	1.16398
TRUE	Empty	26S protease regulatory subunit 6A, putative OS=Plasmodium falciparum (isolate 3D7) OX=36329 GN=PF3D7_1130400 PE=3 SV=1	Q8II60	PF3D7_1130400	50 kDa		11.464	4.6189	0.402905
TRUE	Empty	DnaJ protein, putative OS=Plasmodium falciparum (isolate 3D7) OX=36329 GN=PF3D7_0629200 PE=4 SV=1	C6KTC7	PF3D7_0629200	45 kDa		9.7002	5.7737	0.595215
TRUE	Empty	Ornithine aminotransferase OS=Plasmodium falciparum (isolate 3D7) OX=36329 GN=OAT PE=1 SV=1	Q6LFH8	OAT	46 kDa		3.5273	9.2379	2.61897
TRUE	Empty	60 kDa chaperonin OS=Plasmodium falciparum (isolate 3D7) OX=36329 GN=PF3D7_1232100 PE=1 SV=2	Q8I0V3	PF3D7_1232100	81 kDa		7.0547	9.2379	1.30947
TRUE	Empty	Inner membrane complex protein 1g, putative OS=Plasmodium falciparum (isolate 3D7) OX=36329 GN=PF3D7_0525800 PE=4 SV=1	Q8I3K7	PF3D7_0525800	34 kDa		8.8184	6.9284	0.785675
TRUE	Empty	Heat shock protein 110 OS=Plasmodium falciparum (isolate 3D7) OX=36329 GN=PF3D7_0708800 PE=4 SV=1	Q8IC01	PF3D7_0708800	100 kDa		4.4092	12.702	2.88079
TRUE	Empty	ADP/ATP translocase OS=Plasmodium falciparum (isolate 3D7) OX=36329 GN=PF3D7_1037300 PE=3 SV=1	Q8IJ34	PF3D7_1037300	34 kDa		8.8184	8.0831	0.916618
TRUE	Empty	Plasmepsin IV OS=Plasmodium falciparum (isolate 3D7) OX=36329 GN=PMIV PE=1 SV=1	Q8IM16	PMIV	51 kDa		7.0547	9.2379	1.30947
TRUE	Empty	Histone H2A OS=Plasmodium falciparum (isolate 3D7) OX=36329 GN=PF3D7_0617800 PE=3 SV=1	C6KT18	PF3D7_0617800	14 kDa	TRUE	5.291	12.702	2.40068
TRUE	Empty	40S ribosomal protein S15A, putative OS=Plasmodium falciparum (isolate 3D7) OX=36329 GN=PF3D7_0316800 PE=1 SV=1	O77395	PF3D7_0316800	15 kDa		11.464	4.6189	0.402905
TRUE	Empty	Peroxiredoxin-1 Cont_type=Human skin	Q06830-CONT		22 kDa		7.0547	9.2379	1.30947
TRUE	Empty	Triosephosphate isomerase OS=Plasmodium falciparum (isolate 3D7) OX=36329 GN=TPI PE=3 SV=1	Q7KQM0	TPI	28 kDa		4.4092	13.857	3.14275
TRUE	Empty	Uncharacterized protein OS=Plasmodium falciparum (isolate 3D7) OX=36329 GN=PF3D7_0914400 PE=4 SV=1	Q8I308	PF3D7_0914400	28 kDa		8.8184	8.0831	0.916618
TRUE	Empty	60S ribosomal protein L2 OS=Plasmodium falciparum (isolate 3D7) OX=36329 GN=PF3D7_0516900 PE=1 SV=1	Q8I3T9	PF3D7_0516900	28 kDa		7.9365	8.0831	1.01847
TRUE	Empty	RNA helicase OS=Plasmodium falciparum (isolate 3D7) OX=36329 GN=PF3D7_0810600 PE=3 SV=1	Q8IAU1	PF3D7_0810600	109 kDa		8.8184	4.6189	0.52378
TRUE	Empty	Uncharacterized protein OS=Plasmodium falciparum (isolate 3D7) OX=36329 GN=PF3D7_0821400 PE=4 SV=1	Q8IB48	PF3D7_0821400	14 kDa		7.0547	9.2379	1.30947
TRUE	Empty	Rhoptry-associated leucine zipper-like protein 1 OS=Plasmodium falciparum (isolate 3D7) OX=36329 GN=PF3D7_0722200 PE=4 SV=1	Q8IBN1	PF3D7_0722200	88 kDa		7.0547	9.2379	1.30947
TRUE	Empty	26S protease regulatory subunit 7, putative OS=Plasmodium falciparum (isolate 3D7) OX=36329 GN=PF3D7_1311500 PE=3 SV=2	Q8IEK3	PF3D7_1311500	47 kDa	TRUE	7.9365	5.7737	0.727487
TRUE	Empty	Heat shock protein 70 OS=Plasmodium falciparum (isolate 3D7) OX=36329 GN=PF3D7_1134000 PE=3 SV=1	Q8II24	PF3D7_1134000	73 kDa		4.4092	8.0831	1.83324
TRUE	Empty	Btz domain-containing protein OS=Plasmodium falciparum (isolate 3D7) OX=36329 GN=PF3D7_1445700 PE=4 SV=1	Q8IL16	PF3D7_1445700	42 kDa		8.8184	4.6189	0.52378
TRUE	Empty	Protein disulfide isomerase OS=Plasmodium falciparum (isolate 3D7) OX=36329 GN=PF3D7_1134100 PE=4 SV=1	Q8II23	PF3D7_1134100	49 kDa	TRUE	8.8184	4.6189	0.52378
TRUE	Empty	Histone H2B OS=Plasmodium falciparum (isolate 3D7) OX=36329 GN=PF3D7_0714000 PE=3 SV=1	Q8IBV7	PF3D7_0714000	14 kDa	TRUE	11.464	2.3095	0.201457
TRUE	Empty	Long-chain-fatty-acid--CoA ligase OS=Plasmodium falciparum (isolate 3D7) OX=36329 GN=PF3D7_0525100 PE=3 SV=1	Q8I3L4	PF3D7_0525100	77 kDa		8.8184	4.6189	0.52378
TRUE	Empty	RNA-binding protein, putative OS=Plasmodium falciparum (isolate 3D7) OX=36329 GN=PF3D7_0823200 PE=4 SV=1	Q8IB66	PF3D7_0823200	32 kDa		7.9365	8.0831	1.01847
TRUE	Empty	40S ribosomal protein S10, putative OS=Plasmodium falciparum (isolate 3D7) OX=36329 GN=PF3D7_0719700 PE=1 SV=1	Q8IBQ5	PF3D7_0719700	16 kDa		7.9365	8.0831	1.01847
TRUE	Empty	Casein kinase 2, alpha subunit OS=Plasmodium falciparum (isolate 3D7) OX=36329 GN=PF3D7_1108400 PE=1 SV=1	Q8IIR9	PF3D7_1108400	40 kDa		6.1728	6.9284	1.12241
TRUE	Empty	Exported protein 2 OS=Plasmodium falciparum (isolate 3D7) OX=36329 GN=PF3D7_1471100 PE=1 SV=1	Q8IKC8	PF3D7_1471100	33 kDa		7.9365	5.7737	0.727487
TRUE	Empty	thioredoxin-dependent peroxiredoxin OS=Plasmodium falciparum (isolate 3D7) OX=36329 GN=PF3D7_1438900 PE=3 SV=1	Q8IL80	PF3D7_1438900	22 kDa		7.0547	8.0831	1.14578
TRUE	Empty	Trypsin Cont_type=Reagent	P00761-CONT		24 kDa		9.7002	5.7737	0.595215
TRUE	Empty	60S ribosomal protein L23, putative OS=Plasmodium falciparum (isolate 3D7) OX=36329 GN=PF3D7_1331800 PE=1 SV=1	Q8IE09	PF3D7_1331800	15 kDa		5.291	9.2379	1.74596
TRUE	Empty	60S ribosomal protein L23 OS=Plasmodium falciparum (isolate 3D7) OX=36329 GN=PF3D7_1323400 PE=1 SV=1	Q8IE82	PF3D7_1323400	22 kDa		5.291	9.2379	1.74596
TRUE	Empty	Merozoite surface protein 9 OS=Plasmodium falciparum (isolate 3D7) OX=36329 GN=MSP9 PE=1 SV=1	Q8I5D2	MSP9	87 kDa		9.7002	2.3095	0.238088
TRUE	Empty	Histone H3 OS=Plasmodium falciparum (isolate 3D7) OX=36329 GN=PF3D7_0617900 PE=3 SV=1	C6KT19	PF3D7_0617900	15 kDa	TRUE	7.0547	9.2379	1.30947
TRUE	Empty	Eukaryotic translation initiation factor 5B OS=Plasmodium falciparum (isolate 3D7) OX=36329 GN=PF3D7_0607000 PE=3 SV=1	C6KSR8	PF3D7_0607000	112 kDa		6.1728	8.0831	1.30947
TRUE	Empty	Protein DJ-1 OS=Plasmodium falciparum (isolate 3D7) OX=36329 GN=PF3D7_0627500 PE=4 SV=1	C6KTB1	PF3D7_0627500	20 kDa		4.4092	9.2379	2.09514
TRUE	Empty	Circumsporozoite protein OS=Plasmodium falciparum (isolate 3D7) OX=36329 GN=PF3D7_0220000 PE=3 SV=1	O96275	PF3D7_0220000	176 kDa		5.291	9.2379	1.74596
TRUE	Empty	FACT complex subunit OS=Plasmodium falciparum (isolate 3D7) OX=36329 GN=PF3D7_0517400 PE=3 SV=1	Q8I3T4	PF3D7_0517400	133 kDa		8.8184	5.7737	0.654733
TRUE	Empty	60S ribosomal protein L12, putative OS=Plasmodium falciparum (isolate 3D7) OX=36329 GN=PF3D7_0517000 PE=3 SV=2	Q8I3T8	PF3D7_0517000	18 kDa		5.291	9.2379	1.74596
TRUE	Empty	Thioredoxin-like mero protein OS=Plasmodium falciparum (isolate 3D7) OX=36329 GN=PF3D7_1104400 PE=4 SV=1	Q8IIV8	PF3D7_1104400	49 kDa		6.1728	9.2379	1.49655
TRUE	Empty	26S protease regulatory subunit 8, putative OS=Plasmodium falciparum (isolate 3D7) OX=36329 GN=PF3D7_1248900 PE=3 SV=1	Q8I4U5	PF3D7_1248900	50 kDa	TRUE	9.7002	3.4642	0.357127
TRUE	Empty	60S ribosomal protein L11a, putative OS=Plasmodium falciparum (isolate 3D7) OX=36329 GN=PF3D7_0719600 PE=1 SV=1	Q8IBQ6	PF3D7_0719600	20 kDa		4.4092	6.9284	1.57135
TRUE	Empty	Merozoite surface protein 2 OS=Plasmodium falciparum (isolate 3D7) OX=36329 GN=MSP2 PE=1 SV=2	P50498	MSP2	28 kDa		7.0547	5.7737	0.818419
TRUE	Empty	H(+)-exporting diphosphatase OS=Plasmodium falciparum (isolate 3D7) OX=36329 GN=PF3D7_1456800 PE=3 SV=1	Q8IKR1	PF3D7_1456800	76 kDa		9.7002	2.3095	0.238088
TRUE	Empty	Gamete antigen 27/25 OS=Plasmodium falciparum (isolate 3D7) OX=36329 GN=PF3D7_1302100 PE=1 SV=1	Q8IEU2	PF3D7_1302100	26 kDa		0	15.012	15.012
TRUE	Empty	GYF domain-containing protein OS=Plasmodium falciparum (isolate 3D7) OX=36329 GN=PF3D7_0604500 PE=4 SV=1	C6KSP3	PF3D7_0604500	334 kDa		5.291	5.7737	1.09123
TRUE	Empty	Fructose-bisphosphate aldolase A Cont_type=Molecular weight marke	P00883-CONT		39 kDa		5.291	6.9284	1.30947
TRUE	Empty	Ring-infected erythrocyte surface antigen OS=Plasmodium falciparum (isolate 3D7) OX=36329 GN=PF3D7_0102200 PE=4 SV=1	Q8I0U6	PF3D7_0102200	127 kDa		4.4092	6.9284	1.57135
TRUE	Empty	Serine/arginine-rich splicing factor 1 OS=Plasmodium falciparum (isolate 3D7) OX=36329 GN=PF3D7_0517300 PE=1 SV=2	Q8I3T5	PF3D7_0517300	35 kDa		7.0547	6.9284	0.982097
TRUE	Empty	Small ribosomal subunit protein uS2 OS=Plasmodium falciparum (isolate 3D7) OX=36329 GN=RPS2 PE=1 SV=1	Q8IJD4	RPS2	30 kDa		7.9365	6.9284	0.872979
TRUE	Empty	26S protease regulatory subunit 4, putative OS=Plasmodium falciparum (isolate 3D7) OX=36329 GN=PF3D7_1008400 PE=3 SV=2	Q8IJW0	PF3D7_1008400	50 kDa		7.9365	4.6189	0.581982
TRUE	Empty	Leucine aminopeptidase OS=Plasmodium falciparum (isolate 3D7) OX=36329 GN=LAP PE=1 SV=1	Q8IL11	LAP	68 kDa		7.9365	5.7737	0.727487
TRUE	Empty	60S ribosomal protein L27 OS=Plasmodium falciparum (isolate 3D7) OX=36329 GN=PF3D7_1460700 PE=1 SV=2	Q8IKM5	PF3D7_1460700	17 kDa		7.9365	3.4642	0.43649
TRUE	Empty	60S ribosomal protein L18a OS=Plasmodium falciparum (isolate 3D7) OX=36329 GN=PF3D7_1341200 PE=1 SV=1	Q8IDS6	PF3D7_1341200	22 kDa		6.1728	5.7737	0.935345
TRUE	Empty	Dynamin-like protein, putative OS=Plasmodium falciparum (isolate 3D7) OX=36329 GN=PF3D7_1218500 PE=4 SV=1	Q8I5M3	PF3D7_1218500	123 kDa		9.7002	2.3095	0.238088
TRUE	Empty	Peptidyl-prolyl cis-trans isomerase OS=Plasmodium falciparum (isolate 3D7) OX=36329 GN=PF3D7_1115600 PE=3 SV=1	Q8IIK8	PF3D7_1115600	22 kDa		3.5273	11.547	3.27361
TRUE	Empty	Rhoptry protein OS=Plasmodium falciparum (isolate 3D7) OX=36329 GN=PF3D7_1229300 PE=4 SV=1	Q8I5C6	PF3D7_1229300	117 kDa		7.9365	4.6189	0.581982
TRUE	Empty	Phosphoethanolamine N-methyltransferase OS=Plasmodium falciparum (isolate 3D7) OX=36329 GN=PMT PE=1 SV=1	Q8IDQ9	PMT	31 kDa		5.291	6.9284	1.30947
TRUE	Empty	60S ribosomal protein L6, putative OS=Plasmodium falciparum (isolate 3D7) OX=36329 GN=PF3D7_1323100 PE=1 SV=1	Q8IE85	PF3D7_1323100	22 kDa		6.1728	5.7737	0.935345
TRUE	Empty	RNA-binding protein, putative OS=Plasmodium falciparum (isolate 3D7) OX=36329 GN=PF3D7_1110400 PE=4 SV=1	Q8IIQ7	PF3D7_1110400	174 kDa		7.0547	4.6189	0.654727
TRUE	Empty	Hypoxanthine phosphoribosyltransferase OS=Plasmodium falciparum (isolate 3D7) OX=36329 GN=PF3D7_1012400 PE=3 SV=1	Q8IJS1	PF3D7_1012400	26 kDa		5.291	8.0831	1.52771
TRUE	Empty	Inner membrane complex protein 1c, putative OS=Plasmodium falciparum (isolate 3D7) OX=36329 GN=PF3D7_1003600 PE=4 SV=1	Q8IK01	PF3D7_1003600	33 kDa		6.1728	4.6189	0.748267
TRUE	Empty	Uncharacterized protein OS=Plasmodium falciparum (isolate 3D7) OX=36329 GN=PF3D7_1459400 PE=4 SV=1	Q8IKN7	PF3D7_1459400	40 kDa		5.291	4.6189	0.872973
TRUE	Empty	60S ribosomal protein L1, putative OS=Plasmodium falciparum (isolate 3D7) OX=36329 GN=PF3D7_1441200 PE=3 SV=1	Q8IL58	PF3D7_1441200	25 kDa		7.0547	4.6189	0.654727
TRUE	Empty	Uncharacterized protein MAL13P1.336 OS=Plasmodium falciparum (isolate 3D7) OX=36329 GN=MAL13P1.336 PE=1 SV=1	Q8ID39	MAL13P1	79 kDa		7.0547	3.4642	0.491049
TRUE	Empty	60S ribosomal protein L17, putative OS=Plasmodium falciparum (isolate 3D7) OX=36329 GN=PF3D7_1351400 PE=1 SV=1	Q8IDI5	PF3D7_1351400	23 kDa		7.0547	4.6189	0.654727
TRUE	Empty	26S proteasome regulatory subunit RPN1, putative OS=Plasmodium falciparum (isolate 3D7) OX=36329 GN=PF3D7_0205900 PE=3 SV=3	O96153	PF3D7_0205900	108 kDa		7.9365	3.4642	0.43649
TRUE	Empty	Transformer-2 protein homolog beta, putative OS=Plasmodium falciparum (isolate 3D7) OX=36329 GN=PF3D7_1002400.1 PE=4 SV=1	Q8IK12	PF3D7_1002400	30 kDa		7.9365	3.4642	0.43649
TRUE	Empty	Erythrocyte membrane-associated antigen OS=Plasmodium falciparum (isolate 3D7) OX=36329 GN=PF3D7_0703500 PE=4 SV=2	Q8IC35	PF3D7_0703500	265 kDa		6.1728	1.1547	0.187063
TRUE	Empty	Merozoite TRAP-like protein OS=Plasmodium falciparum (isolate 3D7) OX=36329 GN=PF3D7_1028700 PE=4 SV=1	Q8IJB7	PF3D7_1028700	58 kDa		7.0547	1.1547	0.163678
TRUE	Empty	T-complex protein 1 subunit delta OS=Plasmodium falciparum (isolate 3D7) OX=36329 GN=PF3D7_1357800 PE=3 SV=1	C0H5I7	PF3D7_1357800	58 kDa		5.291	5.7737	1.09123
TRUE	Empty	60S ribosomal protein L19 OS=Plasmodium falciparum (isolate 3D7) OX=36329 GN=PF3D7_0614500 PE=1 SV=1	C6KSY6	PF3D7_0614500	22 kDa		5.291	4.6189	0.872973
TRUE	Empty	Ras-related protein Rab-6 OS=Plasmodium falciparum (isolate 3D7) OX=36329 GN=PF3D7_1144900 PE=4 SV=2	Q8IHR8	PF3D7_1144900	24 kDa		6.1728	4.6189	0.748267
TRUE	Empty	Casein kinase I OS=Plasmodium falciparum (isolate 3D7) OX=36329 GN=CK1 PE=1 SV=2	Q8IHZ9	CK1	38 kDa		4.4092	6.9284	1.57135
TRUE	Empty	Parasitophorous vacuolar protein 1 OS=Plasmodium falciparum (isolate 3D7) OX=36329 GN=PF3D7_1129100 PE=4 SV=1	Q8II72	PF3D7_1129100	52 kDa		3.5273	5.7737	1.63686
TRUE	Empty	Heat shock protein DNAJ homologue Pfj4 OS=Plasmodium falciparum (isolate 3D7) OX=36329 GN=PF3D7_1211400 PE=4 SV=1	Q7KQK3	PF3D7_1211400	28 kDa		6.1728	3.4642	0.561204
TRUE	Empty	60S ribosomal protein L7, putative OS=Plasmodium falciparum (isolate 3D7) OX=36329 GN=PF3D7_0307200 PE=1 SV=2	O97250	PF3D7_0307200	31 kDa		5.291	4.6189	0.872973
TRUE	Empty	40S ribosomal protein S24 OS=Plasmodium falciparum (isolate 3D7) OX=36329 GN=PF3D7_0519400 PE=1 SV=1	Q8I3R6	PF3D7_0519400	15 kDa		5.291	4.6189	0.872973
TRUE	Empty	26S protease regulatory subunit 10B, putative OS=Plasmodium falciparum (isolate 3D7) OX=36329 GN=PF3D7_1306400 PE=3 SV=1	Q8IEQ1	PF3D7_1306400	45 kDa	TRUE	5.291	4.6189	0.872973
TRUE	Empty	Rhoptry neck protein 5 OS=Plasmodium falciparum (isolate 3D7) OX=36329 GN=PF3D7_0817700 PE=4 SV=1	C0H4V4	PF3D7_0817700	134 kDa		5.291	2.3095	0.436496
TRUE	Empty	Receptor for activated c kinase OS=Plasmodium falciparum (isolate 3D7) OX=36329 GN=PF3D7_0826700 PE=3 SV=1	Q8IBA0	PF3D7_0826700	36 kDa		4.4092	6.9284	1.57135
TRUE	Empty	Plasmodium RESA N-terminal domain-containing protein OS=Plasmodium falciparum (isolate 3D7) OX=36329 GN=PF3D7_0402000 PE=4 SV=1	Q8I206	PF3D7_0402000	50 kDa		4.4092	3.4642	0.785675
TRUE	Empty	Nucleoplasmin-like domain-containing protein OS=Plasmodium falciparum (isolate 3D7) OX=36329 GN=PF3D7_0813300 PE=4 SV=1	C0H4U4	PF3D7_0813300	36 kDa		5.291	5.7737	1.09123
TRUE	Empty	Large ribosomal subunit protein P2 OS=Plasmodium falciparum (isolate 3D7) OX=36329 GN=MAL3P3.19 PE=3 SV=1	O00806	MAL3P3	12 kDa		3.5273	6.9284	1.96422
TRUE	Empty	CUGBP Elav-like family member 1 OS=Plasmodium falciparum (isolate 3D7) OX=36329 GN=PF3D7_1359400 PE=4 SV=1	Q8IDB7	PF3D7_1359400	57 kDa		4.4092	6.9284	1.57135
TRUE	Empty	Thioredoxin-related protein, putative OS=Plasmodium falciparum (isolate 3D7) OX=36329 GN=PF3D7_1352500 PE=4 SV=1	Q8IDH5	PF3D7_1352500	24 kDa		3.5273	6.9284	1.96422
TRUE	Empty	Vesicle-associated membrane protein, putative OS=Plasmodium falciparum (isolate 3D7) OX=36329 GN=PF3D7_1439800 PE=3 SV=1	Q8IL71	PF3D7_1439800	28 kDa		4.4092	5.7737	1.30947
TRUE	Empty	CUGBP Elav-like family member 2, putative OS=Plasmodium falciparum (isolate 3D7) OX=36329 GN=PF3D7_1409800 PE=4 SV=1	Q8ILZ7	PF3D7_1409800	59 kDa		5.291	6.9284	1.30947
TRUE	Empty	Small ribosomal subunit protein eS12 OS=Plasmodium falciparum (isolate 3D7) OX=36329 GN=RPS12 PE=1 SV=1	O97249	RPS12	15 kDa		4.4092	5.7737	1.30947
TRUE	Empty	Uncharacterized protein PF3D7_1120000 OS=Plasmodium falciparum (isolate 3D7) OX=36329 GN=PF11_0207 PE=1 SV=2	Q8IIG7	PF11_0207	129 kDa		4.4092	5.7737	1.30947
TRUE	Empty	Single-strand telomeric DNA-binding protein GBP2, putative OS=Plasmodium falciparum (isolate 3D7) OX=36329 GN=PF3D7_1006800 PE=4 SV=1	Q8IJX3	PF3D7_1006800	30 kDa		5.291	4.6189	0.872973
TRUE	Empty	Kelch protein K13 OS=Plasmodium falciparum (isolate 3D7) OX=36329 GN=PF3D7_1343700 PE=1 SV=1	Q8IDQ2	PF3D7_1343700	84 kDa		4.4092	2.3095	0.523791
TRUE	Empty	Pyridoxal 5'-phosphate synthase subunit Pdx1 OS=Plasmodium falciparum (isolate 3D7) OX=36329 GN=pdx1 PE=1 SV=1	C6KT50	pdx1	33 kDa		2.6455	8.0831	3.05541
TRUE	Empty	Dolichyl-phosphate-mannose--protein mannosyltransferase, putative OS=Plasmodium falciparum (isolate 3D7) OX=36329 GN=PF3D7_1010700 PE=4 SV=1	Q8IJT8	PF3D7_1010700	26 kDa		5.291	3.4642	0.654734
TRUE	Empty	RNA-binding protein, putative OS=Plasmodium falciparum (isolate 3D7) OX=36329 GN=PF3D7_1310700 PE=4 SV=1	Q8IEK9	PF3D7_1310700	17 kDa		5.291	6.9284	1.30947
TRUE	Empty	26S protease regulatory subunit 6B, putative OS=Plasmodium falciparum (isolate 3D7) OX=36329 GN=PF3D7_0413600 PE=3 SV=1	Q8I1V1	PF3D7_0413600	45 kDa		7.9365	2.3095	0.290997
TRUE	Empty	Vacuolar protein sorting-associated protein 11, putative OS=Plasmodium falciparum (isolate 3D7) OX=36329 GN=PF3D7_0502000 PE=1 SV=1	Q8I480	PF3D7_0502000	152 kDa		0	11.547	11.547
TRUE	Empty	Protein transport protein Sec24A OS=Plasmodium falciparum (isolate 3D7) OX=36329 GN=PF3D7_1361100 PE=3 SV=1	C0H5J6	PF3D7_1361100	107 kDa		4.4092	4.6189	1.04756
TRUE	Empty	Calcium-dependent protein kinase 1 OS=Plasmodium falciparum (isolate 3D7) OX=36329 GN=CDPK1 PE=1 SV=2	P62344	CDPK1	61 kDa		6.1728	3.4642	0.561204
TRUE	Empty	V-type proton ATPase catalytic subunit A OS=Plasmodium falciparum (isolate 3D7) OX=36329 GN=vapA PE=1 SV=1	Q76NM6	vapA	69 kDa		2.6455	6.9284	2.61894
TRUE	Empty	26S proteasome regulatory subunit RPN8, putative OS=Plasmodium falciparum (isolate 3D7) OX=36329 GN=PF3D7_0912900 PE=3 SV=1	Q8I323	PF3D7_0912900	39 kDa		3.5273	3.4642	0.982111
TRUE	Empty	Heterochromatin protein 1 OS=Plasmodium falciparum (isolate 3D7) OX=36329 GN=PF3D7_1220900 PE=1 SV=1	Q8I5K4	PF3D7_1220900	31 kDa		5.291	5.7737	1.09123
TRUE	Empty	Importin subunit alpha OS=Plasmodium falciparum (isolate 3D7) OX=36329 GN=PF3D7_0812400 PE=3 SV=1	Q8IAW0	PF3D7_0812400	61 kDa		5.291	3.4642	0.654734
TRUE	Empty	DUF4149 domain-containing protein OS=Plasmodium falciparum (isolate 3D7) OX=36329 GN=PF3D7_1237700 PE=4 SV=1	Q8I546	PF3D7_1237700	24 kDa		6.1728	2.3095	0.374141
TRUE	Empty	Erythrocyte binding antigen-181 OS=Plasmodium falciparum (isolate 3D7) OX=36329 GN=PF3D7_0102500 PE=4 SV=1	Q8I2B4	PF3D7_0102500	181 kDa		4.4092	2.3095	0.523791
TRUE	Empty	60S ribosomal protein L28 OS=Plasmodium falciparum (isolate 3D7) OX=36329 GN=PF3D7_1142500 PE=1 SV=1	Q8IHU0	PF3D7_1142500	14 kDa		4.4092	4.6189	1.04756
TRUE	Empty	40S ribosomal protein S19 OS=Plasmodium falciparum (isolate 3D7) OX=36329 GN=PF3D7_1317800 PE=1 SV=1	C0H5C2	PF3D7_1317800	17 kDa		4.4092	6.9284	1.57135
TRUE	Empty	Coatomer subunit beta, putative OS=Plasmodium falciparum (isolate 3D7) OX=36329 GN=PF3D7_1429800 PE=4 SV=2	Q8ILG6	PF3D7_1429800	160 kDa		7.0547	2.3095	0.32737
TRUE	Empty	GTP-binding protein, putative OS=Plasmodium falciparum (isolate 3D7) OX=36329 GN=PF3D7_1462300 PE=4 SV=1	Q8IKL1	PF3D7_1462300	161 kDa		7.0547	1.1547	0.163678
TRUE	Empty	EF-hand calcium-binding domain-containing protein, putative OS=Plasmodium falciparum (isolate 3D7) OX=36329 GN=PF3D7_1025000 PE=4 SV=2	Q8IJF4	PF3D7_1025000	116 kDa		7.0547	2.3095	0.32737
TRUE	Empty	Hsp70-Hsp90 organising protein OS=Plasmodium falciparum (isolate 3D7) OX=36329 GN=HOP PE=1 SV=1	Q8ILC1	HOP	66 kDa		0	9.2379	9.2379
TRUE	Empty	Knob-associated histidine-rich protein OS=Plasmodium falciparum (isolate 3D7) OX=36329 GN=PF3D7_0202000 PE=4 SV=1	Q9TY99	PF3D7_0202000	71 kDa		8.8184	0	0
TRUE	Empty	CCT-beta OS=Plasmodium falciparum (isolate 3D7) OX=36329 GN=PF3D7_0306800 PE=3 SV=4	O97247	PF3D7_0306800	59 kDa		2.6455	3.4642	1.30947
TRUE	Empty	T-complex protein 1 subunit epsilon OS=Plasmodium falciparum (isolate 3D7) OX=36329 GN=PF3D7_0320300 PE=3 SV=1	O97282	PF3D7_0320300	59 kDa		3.5273	6.9284	1.96422
TRUE	Empty	Polyadenylate-binding protein-interacting protein 1, putative OS=Plasmodium falciparum (isolate 3D7) OX=36329 GN=PF3D7_1107300 PE=3 SV=1	Q8IIS9	PF3D7_1107300	382 kDa		4.4092	4.6189	1.04756
TRUE	Empty	Adenylate kinase 1 OS=Plasmodium falciparum (isolate 3D7) OX=36329 GN=AK1 PE=1 SV=1	Q8IJV6	AK1	28 kDa		3.5273	3.4642	0.982111
TRUE	Empty	Eukaryotic translation initiation factor 3 subunit C OS=Plasmodium falciparum (isolate 3D7) OX=36329 GN=PF3D7_1206200 PE=3 SV=1	Q8I5Y3	PF3D7_1206200	116 kDa		5.291	3.4642	0.654734
TRUE	Empty	Leucine-rich repeat protein OS=Plasmodium falciparum (isolate 3D7) OX=36329 GN=PF3D7_0108300 PE=4 SV=2	Q8I259	PF3D7_0108300	255 kDa		4.4092	2.3095	0.523791
TRUE	Empty	Rhoptry neck protein 2 OS=Plasmodium falciparum (isolate 3D7) OX=36329 GN=PF3D7_1452000 PE=1 SV=1	Q8IKV6	PF3D7_1452000	249 kDa		4.4092	2.3095	0.523791
TRUE	Empty	Phospholipid-transporting ATPase, putative OS=Plasmodium falciparum (isolate 3D7) OX=36329 GN=PF3D7_1223400 PE=4 SV=1	Q8I5I3	PF3D7_1223400	190 kDa		5.291	2.3095	0.436496
TRUE	Empty	Translocation protein SEC62 OS=Plasmodium falciparum (isolate 3D7) OX=36329 GN=PF3D7_1438100 PE=3 SV=2	Q8IL86	PF3D7_1438100	44 kDa		5.291	3.4642	0.654734
TRUE	Empty	T-complex protein 1 subunit eta OS=Plasmodium falciparum (isolate 3D7) OX=36329 GN=MAL3P3.6 PE=3 SV=1	O77323	MAL3P3	60 kDa		5.291	2.3095	0.436496
TRUE	Empty	Eukaryotic translation initiation factor 3 subunit G OS=Plasmodium falciparum (isolate 3D7) OX=36329 GN=PF3D7_0815600 PE=3 SV=2	Q8IAZ3	PF3D7_0815600	31 kDa		6.1728	3.4642	0.561204
TRUE	Empty	Translocon component PTEX88 OS=Plasmodium falciparum (isolate 3D7) OX=36329 GN=PF3D7_1105600 PE=4 SV=2	Q8IIU7	PF3D7_1105600	91 kDa		5.291	2.3095	0.436496
TRUE	Empty	60S ribosomal protein L36 OS=Plasmodium falciparum (isolate 3D7) OX=36329 GN=PF3D7_1109900 PE=1 SV=2	Q8I713	PF3D7_1109900	13 kDa		4.4092	5.7737	1.30947
TRUE	Empty	DnaJ protein, putative OS=Plasmodium falciparum (isolate 3D7) OX=36329 GN=PF3D7_1473200 PE=4 SV=1	Q8IKA6	PF3D7_1473200	52 kDa		2.6455	6.9284	2.61894
TRUE	Empty	Elongation factor 1-gamma, putative OS=Plasmodium falciparum (isolate 3D7) OX=36329 GN=PF3D7_1338300 PE=4 SV=1	A0A5K1K967	PF3D7_1338300	48 kDa		2.6455	4.6189	1.74595
TRUE	Empty	Parasitophorous vacuole membrane protein S16 OS=Plasmodium falciparum (isolate 3D7) OX=36329 GN=Pfs16 PE=1 SV=1	Q6ZMA7	Pfs16	17 kDa		1.7637	6.9284	3.92833
TRUE	Empty	Serine-repeat antigen protein 5 OS=Plasmodium falciparum (isolate 3D7) OX=36329 GN=SERA5 PE=1 SV=1	Q9TY95	SERA5	112 kDa		4.4092	4.6189	1.04756
TRUE	Empty	Large ribosomal subunit protein eL43 OS=Plasmodium falciparum (isolate 3D7) OX=36329 GN=RPL37A PE=1 SV=1	O96184	RPL37A	11 kDa		4.4092	3.4642	0.785675
TRUE	Empty	Skeleton-binding protein 1 OS=Plasmodium falciparum (isolate 3D7) OX=36329 GN=PF3D7_0501300 PE=4 SV=1	Q8I487	PF3D7_0501300	36 kDa		5.291	3.4642	0.654734
TRUE	Empty	Autophagy-related protein 18 OS=Plasmodium falciparum (isolate 3D7) OX=36329 GN=PF3D7_1012900 PE=3 SV=1	Q8IJR6	PF3D7_1012900	44 kDa		7.9365	1.1547	0.145492
TRUE	Empty	Vacuolar protein sorting-associated protein 3, putative OS=Plasmodium falciparum (isolate 3D7) OX=36329 GN=PF3D7_1423800 PE=4 SV=2	Q8ILL4	PF3D7_1423800	177 kDa		0	10.393	10.393
TRUE	Empty	Eukaryotic translation initiation factor 4E OS=Plasmodium falciparum (isolate 3D7) OX=36329 GN=PF3D7_0315100 PE=3 SV=1	O97266	PF3D7_0315100	27 kDa		4.4092	4.6189	1.04756
TRUE	Empty	Sortilin OS=Plasmodium falciparum (isolate 3D7) OX=36329 GN=PF3D7_1451800 PE=3 SV=1	Q8IKV8	PF3D7_1451800	102 kDa		2.6455	4.6189	1.74595
TRUE	Empty	NTF2 domain-containing protein OS=Plasmodium falciparum (isolate 3D7) OX=36329 GN=PF3D7_1423700 PE=4 SV=1	Q8ILL5	PF3D7_1423700	184 kDa		3.5273	5.7737	1.63686
TRUE	Empty	Prohibitin OS=Plasmodium falciparum (isolate 3D7) OX=36329 GN=PF3D7_0829200 PE=3 SV=1	Q8IBC3	PF3D7_0829200	31 kDa		4.4092	4.6189	1.04756
TRUE	Empty	60S ribosomal protein L14, putative OS=Plasmodium falciparum (isolate 3D7) OX=36329 GN=PF3D7_1431700 PE=1 SV=1	Q8ILE8	PF3D7_1431700	19 kDa		4.4092	3.4642	0.785675
TRUE	Empty	Ubiquitin-like protein, putative OS=Plasmodium falciparum (isolate 3D7) OX=36329 GN=PF3D7_0922100 PE=4 SV=1	Q8I2T2	PF3D7_0922100	182 kDa		4.4092	2.3095	0.523791
TRUE	Empty	Uncharacterized protein OS=Plasmodium falciparum (isolate 3D7) OX=36329 GN=PF3D7_1410700 PE=4 SV=1	Q8ILY8	PF3D7_1410700	40 kDa		5.291	2.3095	0.436496
TRUE	Empty	Polyubiquitin OS=Plasmodium falciparum (isolate 3D7) OX=36329 GN=PF3D7_1211800 PE=4 SV=1	Q7KQK2 (+1)	PF3D7_1211800	43 kDa		3.5273	3.4642	0.982111
TRUE	Empty	Polyadenylate-binding protein 2, putative OS=Plasmodium falciparum (isolate 3D7) OX=36329 GN=PF3D7_0923900 PE=4 SV=1	Q8I2R8	PF3D7_0923900	23 kDa		2.6455	4.6189	1.74595
TRUE	Empty	60S ribosomal protein L10, putative OS=Plasmodium falciparum (isolate 3D7) OX=36329 GN=PF3D7_1414300 PE=1 SV=1	Q8ILV2	PF3D7_1414300	25 kDa		2.6455	3.4642	1.30947
TRUE	Empty	60S ribosomal protein L27a, putative OS=Plasmodium falciparum (isolate 3D7) OX=36329 GN=PF3D7_0618300 PE=1 SV=1	C6KT23	PF3D7_0618300	17 kDa		3.5273	4.6189	1.30947
TRUE	Empty	Purine nucleoside phosphorylase OS=Plasmodium falciparum (isolate 3D7) OX=36329 GN=PNP PE=1 SV=1	Q8I3X4	PNP	27 kDa		1.7637	8.0831	4.58304
TRUE	Empty	PHAX domain-containing protein, putative OS=Plasmodium falciparum (isolate 3D7) OX=36329 GN=PF3D7_1021900 PE=4 SV=1	Q8IJI4	PF3D7_1021900	267 kDa		5.291	1.1547	0.218239
TRUE	Empty	Protein transport protein SEC13 OS=Plasmodium falciparum (isolate 3D7) OX=36329 GN=PF3D7_1230700 PE=3 SV=1	Q8I5B3	PF3D7_1230700	91 kDa		5.291	0	0
TRUE	Empty	RNA helicase OS=Plasmodium falciparum (isolate 3D7) OX=36329 GN=PF3D7_0209800 PE=3 SV=1	Q9TY94	PF3D7_0209800	52 kDa		0	6.9284	6.9284
TRUE	Empty	Antigen 332, DBL-like protein OS=Plasmodium falciparum (isolate 3D7) OX=36329 GN=PF3D7_1149000 PE=4 SV=2	Q8IHN4	PF3D7_1149000	689 kDa		6.1728	0	0
TRUE	Empty	MORN repeat protein, putative OS=Plasmodium falciparum (isolate 3D7) OX=36329 GN=PF3D7_1461400 PE=4 SV=2	Q8IKL8	PF3D7_1461400	37 kDa		5.291	0	0
TRUE	Empty	T-complex protein 1 subunit zeta OS=Plasmodium falciparum (isolate 3D7) OX=36329 GN=PF3D7_0608700 PE=3 SV=1	C6KST5	PF3D7_0608700	62 kDa		7.0547	0	0
TRUE	Empty	Adenosylhomocysteinase OS=Plasmodium falciparum (isolate 3D7) OX=36329 GN=PFE1050w PE=1 SV=2	P50250	PFE1050w	54 kDa		2.6455	4.6189	1.74595
TRUE	Empty	Uncharacterized protein OS=Plasmodium falciparum (isolate 3D7) OX=36329 GN=PF3D7_0813400 PE=4 SV=1	C0H4U5	PF3D7_0813400	77 kDa		3.5273	4.6189	1.30947
TRUE	Empty	SNF2 helicase, putative OS=Plasmodium falciparum (isolate 3D7) OX=36329 GN=PF3D7_0624600 PE=4 SV=1	C6KT82	PF3D7_0624600	316 kDa		1.7637	4.6189	2.61887
TRUE	Empty	Acyl-CoA synthetase OS=Plasmodium falciparum (isolate 3D7) OX=36329 GN=PF3D7_1238800 PE=4 SV=1	Q8I535	PF3D7_1238800	92 kDa		2.6455	4.6189	1.74595
TRUE	Empty	Vacuolar proton pump subunit B OS=Plasmodium falciparum (isolate 3D7) OX=36329 GN=PF3D7_0406100 PE=3 SV=1	Q6ZMA8	PF3D7_0406100	56 kDa		1.7637	4.6189	2.61887
TRUE	Empty	glutamate--tRNA ligase OS=Plasmodium falciparum (isolate 3D7) OX=36329 GN=PF3D7_1349200 PE=1 SV=1	Q8IDK7	PF3D7_1349200	101 kDa		2.6455	3.4642	1.30947
TRUE	Empty	Rhoptry-associated membrane antigen OS=Plasmodium falciparum (isolate 3D7) OX=36329 GN=PF3D7_0707300 PE=4 SV=1	C0H4M0	PF3D7_0707300	104 kDa		3.5273	3.4642	0.982111
TRUE	Empty	RNA-binding protein musashi, putative OS=Plasmodium falciparum (isolate 3D7) OX=36329 GN=PF3D7_0916700 PE=4 SV=1	Q8I2Y5	PF3D7_0916700	45 kDa		5.291	2.3095	0.436496
TRUE	Empty	40S ribosomal protein S5, putative OS=Plasmodium falciparum (isolate 3D7) OX=36329 GN=PF3D7_0721600 PE=1 SV=1	Q8IBN5	PF3D7_0721600	22 kDa		2.6455	4.6189	1.74595
TRUE	Empty	Coatomer subunit delta OS=Plasmodium falciparum (isolate 3D7) OX=36329 GN=PF3D7_1134800 PE=3 SV=1	Q8II16	PF3D7_1134800	57 kDa		2.6455	3.4642	1.30947
TRUE	Empty	Calcium-transporting ATPase OS=Plasmodium falciparum (isolate 3D7) OX=36329 GN=PF3D7_0106300 PE=4 SV=1	Q76NN8	PF3D7_0106300	139 kDa		3.5273	2.3095	0.65475
TRUE	Empty	Glideosome-associated protein 45 OS=Plasmodium falciparum (isolate 3D7) OX=36329 GN=GAP45 PE=1 SV=1	Q8I5I8	GAP45	24 kDa		2.6455	3.4642	1.30947
TRUE	Empty	Calmodulin OS=Plasmodium falciparum (isolate 3D7) OX=36329 GN=CAM PE=1 SV=2	P62203	CAM	17 kDa		3.5273	3.4642	0.982111
TRUE	Empty	40S ribosomal protein S7 OS=Plasmodium falciparum (isolate 3D7) OX=36329 GN=PF3D7_1302800 PE=1 SV=1	Q8IET7	PF3D7_1302800	22 kDa		3.5273	2.3095	0.65475
TRUE	Empty	60S ribosomal protein L38 OS=Plasmodium falciparum (isolate 3D7) OX=36329 GN=PF3D7_1130100 PE=1 SV=1	Q8II62	PF3D7_1130100	10 kDa		3.5273	4.6189	1.30947
TRUE	Empty	Ras-related protein RAB7 OS=Plasmodium falciparum (isolate 3D7) OX=36329 GN=PF3D7_0903200 PE=3 SV=1	C0H516	PF3D7_0903200	24 kDa		3.5273	2.3095	0.65475
TRUE	Empty	Spermidine synthase OS=Plasmodium falciparum (isolate 3D7) OX=36329 GN=PF3D7_1129000 PE=1 SV=1	Q8II73	PF3D7_1129000	37 kDa		2.6455	2.3095	0.872992
TRUE	Empty	26S proteasome regulatory subunit RPN2, putative OS=Plasmodium falciparum (isolate 3D7) OX=36329 GN=PF3D7_1466300 PE=3 SV=1	Q8IKH3	PF3D7_1466300	133 kDa		4.4092	2.3095	0.523791
TRUE	Empty	Plasmodium RESA N-terminal domain-containing protein OS=Plasmodium falciparum (isolate 3D7) OX=36329 GN=PF3D7_0401800 PE=4 SV=1	Q8I207	PF3D7_0401800	60 kDa		3.5273	3.4642	0.982111
TRUE	Empty	Plasmodium RESA N-terminal domain-containing protein OS=Plasmodium falciparum (isolate 3D7) OX=36329 GN=PF3D7_0424600 PE=4 SV=1	Q8IFM0	PF3D7_0424600	36 kDa		5.291	1.1547	0.218239
TRUE	Empty	Eukaryotic translation initiation factor 3 subunit B OS=Plasmodium falciparum (isolate 3D7) OX=36329 GN=PF3D7_0517700 PE=3 SV=1	Q8I3T1	PF3D7_0517700	84 kDa		3.5273	2.3095	0.65475
TRUE	Empty	EMP1-trafficking protein OS=Plasmodium falciparum (isolate 3D7) OX=36329 GN=PF3D7_0730900 PE=4 SV=1	Q8IBF2	PF3D7_0730900	244 kDa		2.6455	4.6189	1.74595
TRUE	Empty	40S ribosomal protein S11, putative OS=Plasmodium falciparum (isolate 3D7) OX=36329 GN=PF3D7_0317600 PE=1 SV=2	O77381	PF3D7_0317600	19 kDa		4.4092	3.4642	0.785675
TRUE	Empty	Uncharacterized protein OS=Plasmodium falciparum (isolate 3D7) OX=36329 GN=PF3D7_1327400 PE=4 SV=1	A0A5K1K8S4	PF3D7_1327400	36 kDa		4.4092	2.3095	0.523791
TRUE	Empty	Centrin-2 OS=Plasmodium falciparum (isolate 3D7) OX=36329 GN=PF3D7_1446600 PE=3 SV=1	Q8IL07	PF3D7_1446600	19 kDa		3.5273	2.3095	0.65475
TRUE	Empty	60S ribosomal protein L26, putative OS=Plasmodium falciparum (isolate 3D7) OX=36329 GN=PF3D7_0312800 PE=1 SV=1	O77364	PF3D7_0312800	15 kDa		4.4092	1.1547	0.261884
TRUE	Empty	Profilin OS=Plasmodium falciparum (isolate 3D7) OX=36329 GN=Pfn PE=3 SV=1	Q8I2J4	Pfn	19 kDa		0.88184	4.6189	5.2378
TRUE	Empty	Nucleoporin NUP116/NSP116, putative OS=Plasmodium falciparum (isolate 3D7) OX=36329 GN=PF3D7_1473700 PE=4 SV=1	Q8IKA0	PF3D7_1473700	142 kDa		0.88184	6.9284	7.85675
TRUE	Empty	Pfmc-2TM Maurer's cleft two transmembrane protein OS=Plasmodium falciparum (isolate 3D7) OX=36329 GN=PF3D7_0114100 PE=4 SV=1	B9ZSJ3	PF3D7_0114100	27 kDa	TRUE	4.4092	1.1547	0.261884
TRUE	Empty	Ribosomal protein L15 OS=Plasmodium falciparum (isolate 3D7) OX=36329 GN=PF3D7_0415900 PE=1 SV=1	C0H4A6	PF3D7_0415900	24 kDa		4.4092	2.3095	0.523791
TRUE	Empty	Protein phosphatase, putative OS=Plasmodium falciparum (isolate 3D7) OX=36329 GN=PF3D7_1127000 PE=4 SV=2	Q8II93	PF3D7_1127000	34 kDa		3.5273	3.4642	0.982111
TRUE	Empty	Beta-casein Cont_type=Reagent and lab contaminant	P02666-CONT		25 kDa		4.4092	3.4642	0.785675
TRUE	Empty	Protein CINCH OS=Plasmodium falciparum (isolate 3D7) OX=36329 GN=PF3D7_0407800 PE=4 SV=1	Q9U0K8	PF3D7_0407800	230 kDa		3.5273	2.3095	0.65475
TRUE	Empty	Dynamin-like protein OS=Plasmodium falciparum (isolate 3D7) OX=36329 GN=PF3D7_1037500 PE=4 SV=1	Q8IJ32	PF3D7_1037500	82 kDa	TRUE	4.4092	1.1547	0.261884
TRUE	Empty	ATP-dependent zinc metalloprotease FTSH, putative OS=Plasmodium falciparum (isolate 3D7) OX=36329 GN=PF3D7_1464900 PE=3 SV=1	Q8IKI9	PF3D7_1464900	80 kDa		3.5273	0	0
TRUE	Empty	Uncharacterized membrane protein OS=Plasmodium falciparum (isolate 3D7) OX=36329 GN=PF07_0086 PE=1 SV=2	Q8IBP1	PF07_0086	420 kDa		0	8.0831	8.0831
TRUE	Empty	RNA-binding protein, putative OS=Plasmodium falciparum (isolate 3D7) OX=36329 GN=PF3D7_0929200 PE=4 SV=1	C0H570	PF3D7_0929200	34 kDa		2.6455	4.6189	1.74595
TRUE	Empty	FACT complex subunit SSRP1 OS=Plasmodium falciparum (isolate 3D7) OX=36329 GN=PF3D7_1441400 PE=3 SV=1	Q8IL56	PF3D7_1441400	59 kDa		3.5273	3.4642	0.982111
TRUE	Empty	1-acyl-sn-glycerol-3-phosphate acyltransferase, putative OS=Plasmodium falciparum (isolate 3D7) OX=36329 GN=PF3D7_1444300 PE=4 SV=2	Q8IL28	PF3D7_1444300	34 kDa		3.5273	2.3095	0.65475
TRUE	Empty	Tudor staphylococcal nuclease OS=Plasmodium falciparum (isolate 3D7) OX=36329 GN=PF3D7_1136300 PE=4 SV=1	Q8II01	PF3D7_1136300	129 kDa		1.7637	3.4642	1.96417
TRUE	Empty	P-type sodium-transporting ATPase4 OS=Plasmodium falciparum (isolate 3D7) OX=36329 GN=ATP4 PE=1 SV=1	A0A143ZZK9	ATP4	140 kDa		2.6455	3.4642	1.30947
TRUE	Empty	Elongation factor 1-beta OS=Plasmodium falciparum (isolate 3D7) OX=36329 GN=PF3D7_0913200 PE=3 SV=1	Q8I320	PF3D7_0913200	32 kDa		2.6455	3.4642	1.30947
TRUE	Empty	Protein transport protein SEC31 OS=Plasmodium falciparum (isolate 3D7) OX=36329 GN=PF3D7_0214100 PE=3 SV=3	O96221	PF3D7_0214100	167 kDa		2.6455	2.3095	0.872992
TRUE	Empty	Replication protein A1, small OS=Plasmodium falciparum (isolate 3D7) OX=36329 GN=PF3D7_0904800 PE=4 SV=1	Q8I3A1	PF3D7_0904800	56 kDa		3.5273	2.3095	0.65475
TRUE	Empty	Hsc70-interacting protein OS=Plasmodium falciparum (isolate 3D7) OX=36329 GN=PF3D7_0527500 PE=3 SV=1	Q8I3J0	PF3D7_0527500	51 kDa		2.6455	2.3095	0.872992
TRUE	Empty	Mitochondrial acidic protein MAM33, putative OS=Plasmodium falciparum (isolate 3D7) OX=36329 GN=PF3D7_1434800 PE=4 SV=1	Q8ILB6	PF3D7_1434800	29 kDa		1.7637	4.6189	2.61887
TRUE	Empty	Succinate dehydrogenase subunit 4, putative OS=Plasmodium falciparum (isolate 3D7) OX=36329 GN=PF3D7_1010300 PE=4 SV=1	Q8IJU2	PF3D7_1010300	14 kDa		3.5273	3.4642	0.982111
TRUE	Empty	Protein dopey homolog PFC0245c OS=Plasmodium falciparum (isolate 3D7) OX=36329 GN=PFC0245c PE=1 SV=1	O97239	PFC0245c	468 kDa		2.6455	1.1547	0.436477
TRUE	Empty	Uncharacterized protein OS=Plasmodium falciparum (isolate 3D7) OX=36329 GN=PF3D7_0619300 PE=4 SV=1	C6KT33	PF3D7_0619300	434 kDa		1.7637	3.4642	1.96417
TRUE	Empty	Chromatin remodeling protein OS=Plasmodium falciparum (isolate 3D7) OX=36329 GN=PF3D7_1104200 PE=4 SV=1	Q8IIW0	PF3D7_1104200	167 kDa		2.6455	2.3095	0.872992
TRUE	Empty	Elongation factor Tu OS=Plasmodium falciparum (isolate 3D7) OX=36329 GN=PF3D7_1330600 PE=3 SV=1	Q8IE20	PF3D7_1330600	58 kDa		4.4092	1.1547	0.261884
TRUE	Empty	Plasmodium RESA N-terminal domain-containing protein OS=Plasmodium falciparum (isolate 3D7) OX=36329 GN=PF3D7_0801000 PE=4 SV=1	Q8IAK9	PF3D7_0801000	147 kDa		2.6455	1.1547	0.436477
TRUE	Empty	60S ribosomal protein L18-2, putative OS=Plasmodium falciparum (isolate 3D7) OX=36329 GN=PF3D7_1341300 PE=1 SV=1	C0H5G3	PF3D7_1341300	21 kDa		2.6455	3.4642	1.30947
TRUE	Empty	40S ribosomal protein S21 OS=Plasmodium falciparum (isolate 3D7) OX=36329 GN=PF3D7_1144000 PE=1 SV=1	Q8IHS5	PF3D7_1144000	9 kDa		1.7637	5.7737	3.27363
TRUE	Empty	Rhoptry neck protein 4 OS=Plasmodium falciparum (isolate 3D7) OX=36329 GN=PF3D7_1116000 PE=4 SV=2	Q8IIK5	PF3D7_1116000	136 kDa		3.5273	1.1547	0.327361
TRUE	Empty	Ras-related protein Rab-18 OS=Plasmodium falciparum (isolate 3D7) OX=36329 GN=PF3D7_0807300 PE=3 SV=1	Q7K6B0	PF3D7_0807300	23 kDa		4.4092	1.1547	0.261884
TRUE	Empty	Uncharacterized protein OS=Plasmodium falciparum (isolate 3D7) OX=36329 GN=PF3D7_0702500 PE=4 SV=1	Q8IC42	PF3D7_0702500	28 kDa		4.4092	1.1547	0.261884
TRUE	Empty	Plasmepsin III OS=Plasmodium falciparum (isolate 3D7) OX=36329 GN=PMIII PE=1 SV=1	Q8IM15	PMIII	52 kDa		3.5273	1.1547	0.327361
TRUE	Empty	Cofilin/actin-depolymerizing factor homolog 1 OS=Plasmodium falciparum (isolate 3D7) OX=36329 GN=PFE0165w PE=1 SV=1	Q8I467	PFE0165w	14 kDa		4.4092	2.3095	0.523791
TRUE	Empty	40S ribosomal protein S20e, putative OS=Plasmodium falciparum (isolate 3D7) OX=36329 GN=PF3D7_1003500 PE=1 SV=1	Q8IK02	PF3D7_1003500	14 kDa		1.7637	4.6189	2.61887
TRUE	Empty	Uncharacterized protein OS=Plasmodium falciparum (isolate 3D7) OX=36329 GN=PF3D7_1404900 PE=4 SV=1	Q8IM45	PF3D7_1404900	35 kDa		1.7637	2.3095	1.30946
TRUE	Empty	Proteasome subunit alpha type-2, putative OS=Plasmodium falciparum (isolate 3D7) OX=36329 GN=PF3D7_0608500 PE=1 SV=1	C6KST3	PF3D7_0608500	27 kDa		3.5273	3.4642	0.982111
TRUE	Empty	Eukaryotic translation initiation factor 3 subunit F, putative OS=Plasmodium falciparum (isolate 3D7) OX=36329 GN=PF3D7_0918300 PE=4 SV=1	Q8I2X0	PF3D7_0918300	37 kDa		4.4092	1.1547	0.261884
TRUE	Empty	Clathrin heavy chain OS=Plasmodium falciparum (isolate 3D7) OX=36329 GN=PF3D7_1219100 PE=3 SV=1	Q8I5L6	PF3D7_1219100	233 kDa		4.4092	1.1547	0.261884
TRUE	Empty	Pv-fam-g protein OS=Plasmodium falciparum (isolate 3D7) OX=36329 GN=PF3D7_1455300 PE=4 SV=1	Q8IKS5	PF3D7_1455300	70 kDa		4.4092	1.1547	0.261884
TRUE	Empty	Eukaryotic translation initiation factor subunit eIF2A, putative OS=Plasmodium falciparum (isolate 3D7) OX=36329 GN=PF3D7_1019000 PE=4 SV=1	Q8IJL2	PF3D7_1019000	281 kDa		4.4092	0	0
TRUE	Empty	Rubber elongation factor protein Cont_type=Latex gloves	P15252-CONT		15 kDa		5.291	1.1547	0.218239
TRUE	Empty	DnaJ homolog subfamily C member 16 OS=Plasmodium falciparum (isolate 3D7) OX=36329 GN=PF3D7_1108700 PE=4 SV=1	Q8IIR6	PF3D7_1108700	62 kDa		4.4092	0	0
TRUE	Empty	Peptidyl-prolyl cis-trans isomerase OS=Plasmodium falciparum (isolate 3D7) OX=36329 GN=PF3D7_0322000 PE=3 SV=1	Q76NN7	PF3D7_0322000	19 kDa		0	6.9284	6.9284
TRUE	Empty	Vacuolar protein sorting-associated protein 3 OS=Plasmodium falciparum (isolate 3D7) OX=36329 GN=PF3D7_0916400 PE=4 SV=1	C0H539	PF3D7_0916400	305 kDa		0	4.6189	4.6189
TRUE	Empty	Proliferating cell nuclear antigen 1 OS=Plasmodium falciparum (isolate 3D7) OX=36329 GN=PCNA1 PE=1 SV=1	P61074	PCNA1	31 kDa		2.6455	3.4642	1.30947
TRUE	Empty	cAMP-dependent protein kinase catalytic subunit OS=Plasmodium falciparum (isolate 3D7) OX=36329 GN=PF3D7_0934800 PE=3 SV=1	Q7K6A0	PF3D7_0934800	40 kDa		1.7637	3.4642	1.96417
TRUE	Empty	Plasmodium RESA N-terminal domain-containing protein OS=Plasmodium falciparum (isolate 3D7) OX=36329 GN=PF3D7_1476300 PE=4 SV=1	Q8IK74	PF3D7_1476300	68 kDa		2.6455	2.3095	0.872992
TRUE	Empty	Ubiquitin domain-containing protein DSK2, putative OS=Plasmodium falciparum (isolate 3D7) OX=36329 GN=PF3D7_1113400 PE=1 SV=1	Q8IIM8	PF3D7_1113400	43 kDa		3.5273	2.3095	0.65475
TRUE	Empty	Uncharacterized protein OS=Plasmodium falciparum (isolate 3D7) OX=36329 GN=PF3D7_0822900 PE=4 SV=1	Q8IB63	PF3D7_0822900	138 kDa		2.6455	2.3095	0.872992
TRUE	Empty	Glycophorin-binding protein 130 OS=Plasmodium falciparum (isolate 3D7) OX=36329 GN=GBP130 PE=3 SV=1	Q8I6U8	GBP130	96 kDa		1.7637	4.6189	2.61887
TRUE	Empty	Phosphotransferase OS=Plasmodium falciparum (isolate 3D7) OX=36329 GN=PF3D7_0624000 PE=3 SV=1	C6KT76	PF3D7_0624000	55 kDa		1.7637	3.4642	1.96417
TRUE	Empty	Aminopeptidase N OS=Plasmodium falciparum (isolate 3D7) OX=36329 GN=M1AAP PE=1 SV=2	O96935	M1AAP	126 kDa		1.7637	1.1547	0.654703
TRUE	Empty	Ras-related protein Rab-1B OS=Plasmodium falciparum (isolate 3D7) OX=36329 GN=PF3D7_0512600 PE=4 SV=1	A0A5K1K8H7	PF3D7_0512600	23 kDa		3.5273	1.1547	0.327361
TRUE	Empty	ATP-dependent zinc metalloprotease FTSH 1 OS=Plasmodium falciparum (isolate 3D7) OX=36329 GN=PF3D7_1239700 PE=3 SV=1	Q8I526	PF3D7_1239700	101 kDa		3.5273	1.1547	0.327361
TRUE	Empty	RuvB-like helicase OS=Plasmodium falciparum (isolate 3D7) OX=36329 GN=PF3D7_1362200 PE=3 SV=1	Q8ID85	PF3D7_1362200	55 kDa		2.6455	1.1547	0.436477
TRUE	Empty	Repetitive organellar protein OS=Plasmodium falciparum (isolate 3D7) OX=36329 GN=PF3D7_1239800 PE=4 SV=1	Q8I525	PF3D7_1239800	691 kDa		1.7637	1.1547	0.654703
TRUE	Empty	FoP domain-containing protein, putative OS=Plasmodium falciparum (isolate 3D7) OX=36329 GN=PF3D7_0519700 PE=4 SV=1	C0H4F1	PF3D7_0519700	23 kDa		3.5273	2.3095	0.65475
TRUE	Empty	Importin-7, putative OS=Plasmodium falciparum (isolate 3D7) OX=36329 GN=PF3D7_0706000 PE=4 SV=1	C0H4L1	PF3D7_0706000	146 kDa		3.5273	1.1547	0.327361
TRUE	Empty	eIF3h C-terminal domain-containing protein OS=Plasmodium falciparum (isolate 3D7) OX=36329 GN=PF3D7_1419700 PE=4 SV=1	Q8ILQ3	PF3D7_1419700	60 kDa		3.5273	1.1547	0.327361
TRUE	Empty	Large ribosomal subunit protein eL42 OS=Plasmodium falciparum (isolate 3D7) OX=36329 GN=RPL44 PE=1 SV=3	O97231	RPL44	12 kDa		4.4092	1.1547	0.261884
TRUE	Empty	Major facilitator superfamily-related transporter, putative OS=Plasmodium falciparum (isolate 3D7) OX=36329 GN=PF3D7_0914700 PE=4 SV=1	Q8I305	PF3D7_0914700	58 kDa		3.5273	2.3095	0.65475
TRUE	Empty	60S ribosomal protein L35, putative OS=Plasmodium falciparum (isolate 3D7) OX=36329 GN=PF3D7_1124900 PE=1 SV=2	Q8IIB4	PF3D7_1124900	15 kDa		1.7637	2.3095	1.30946
TRUE	Empty	Small exported membrane protein 1 OS=Plasmodium falciparum (isolate 3D7) OX=36329 GN=PF3D7_0702400 PE=4 SV=1	Q8IC43	PF3D7_0702400	14 kDa		2.6455	2.3095	0.872992
TRUE	Empty	Serine/arginine-rich splicing factor 4 OS=Plasmodium falciparum (isolate 3D7) OX=36329 GN=PF3D7_1022400 PE=4 SV=1	Q8IJI0	PF3D7_1022400	62 kDa		1.7637	1.1547	0.654703
TRUE	Empty	26S proteasome regulatory subunit RPN3, putative OS=Plasmodium falciparum (isolate 3D7) OX=36329 GN=PF3D7_1338100 PE=3 SV=1	A0A5K1K9F3	PF3D7_1338100	59 kDa		2.6455	1.1547	0.436477
TRUE	Empty	Fructose-bisphosphate aldolase OS=Plasmodium falciparum (isolate 3D7) OX=36329 GN=FBPA PE=1 SV=1	Q7KQL9	FBPA	40 kDa		4.4092	1.1547	0.261884
TRUE	Empty	Erythrocyte binding antigen-175 OS=Plasmodium falciparum (isolate 3D7) OX=36329 GN=PF3D7_0731500 PE=1 SV=2	Q8IBE8	PF3D7_0731500	175 kDa		4.4092	1.1547	0.261884
TRUE	Empty	A0A5K1K8L6_PLAF7-DECOY	A0A5K1K8L6_PLAF7-DECOY		?		2.6455	1.1547	0.436477
TRUE	Empty	Heptatricopeptide repeat and RAP domain-containing protein, putative OS=Plasmodium falciparum (isolate 3D7) OX=36329 GN=PF3D7_0105200 PE=4 SV=1	Q8I289	PF3D7_0105200	67 kDa		3.5273	0	0
TRUE	Empty	Translationally-controlled tumor protein homolog OS=Plasmodium falciparum (isolate 3D7) OX=36329 GN=TCTP PE=1 SV=1	Q8I3Z5	TCTP	20 kDa		0.88184	3.4642	3.92838
TRUE	Empty	Glutamate-rich protein GLURP OS=Plasmodium falciparum (isolate 3D7) OX=36329 GN=PF3D7_1035300 PE=4 SV=1	Q8IJ56	PF3D7_1035300	141 kDa		4.4092	0	0
TRUE	Empty	Ribosome associated membrane protein RAMP4, putative OS=Plasmodium falciparum (isolate 3D7) OX=36329 GN=PF3D7_0219400.1 PE=3 SV=2	Q8I655	PF3D7_0219400	12 kDa		0	4.6189	4.6189
TRUE	Empty	Plasmodium RESA N-terminal domain-containing protein OS=Plasmodium falciparum (isolate 3D7) OX=36329 GN=PF3D7_1102500 PE=4 SV=1	Q8IIX5	PF3D7_1102500	74 kDa		0	5.7737	5.7737
TRUE	Empty	Multidrug resistance protein 2 OS=Plasmodium falciparum (isolate 3D7) OX=36329 GN=PF3D7_1447900 PE=4 SV=1	Q8IKZ6	PF3D7_1447900	119 kDa		5.291	0	0
TRUE	Empty	Pfmc-2TM Maurer's cleft two transmembrane protein OS=Plasmodium falciparum (isolate 3D7) OX=36329 GN=PF3D7_0701600 PE=4 SV=1	A0A5K1K8N5	PF3D7_0701600	28 kDa	TRUE	3.5273	0	0
TRUE	Empty	Importin alpha re-exporter, putative OS=Plasmodium falciparum (isolate 3D7) OX=36329 GN=PF3D7_0932800 PE=4 SV=1	Q8I2I8	PF3D7_0932800	159 kDa		4.4092	0	0
TRUE	Empty	Haloacid dehalogenase-like hydrolase, putative OS=Plasmodium falciparum (isolate 3D7) OX=36329 GN=PF3D7_1226300 PE=4 SV=1	Q8I5F4	PF3D7_1226300	33 kDa		0	4.6189	4.6189
TRUE	Empty	Trailer hitch homolog, putative OS=Plasmodium falciparum (isolate 3D7) OX=36329 GN=PF3D7_1474900 PE=4 SV=1	Q8IK89	PF3D7_1474900	39 kDa		4.4092	0	0
TRUE	Empty	hsc70-interacting protein OS=Plasmodium falciparum (isolate 3D7) OX=36329 GN=PF3D7_0527500 PE=3 SV=1	Q8IKP1	PF3D7_1459000	84 kDa		1.7637	2.3095	1.30946
TRUE	Empty	Protein transport protein SEC61 subunit alpha OS=Plasmodium falciparum (isolate 3D7) OX=36329 GN=PF3D7_1346100 PE=3 SV=1	Q8IDN6	PF3D7_1346100	52 kDa		1.7637	3.4642	1.96417
TRUE	Empty	Vacuolar protein sorting-associated protein 13 DH-like domain-containing protein OS=Plasmodium falciparum (isolate 3D7) OX=36329 GN=PF3D7_1343800 PE=4 SV=1	C0H5G6	PF3D7_1343800	906 kDa		2.6455	1.1547	0.436477
TRUE	Empty	Autophagy-related protein OS=Plasmodium falciparum (isolate 3D7) OX=36329 GN=PF3D7_1019900 PE=1 SV=1	Q8IJK2	PF3D7_1019900	15 kDa		2.6455	1.1547	0.436477
TRUE	Empty	EF-hand calcium-binding domain-containing protein, putative OS=Plasmodium falciparum (isolate 3D7) OX=36329 GN=PF3D7_1463900 PE=4 SV=2	Q8IKJ8	PF3D7_1463900	127 kDa		1.7637	2.3095	1.30946
TRUE	Empty	Pre-mRNA-splicing regulator, putative OS=Plasmodium falciparum (isolate 3D7) OX=36329 GN=PF3D7_1230800 PE=3 SV=2	Q8I5B2	PF3D7_1230800	71 kDa		3.5273	1.1547	0.327361
TRUE	Empty	Uncharacterized protein OS=Plasmodium falciparum (isolate 3D7) OX=36329 GN=PF3D7_1117300 PE=4 SV=1	Q8IIJ4	PF3D7_1117300	15 kDa		2.6455	2.3095	0.872992
TRUE	Empty	Translocation protein SEC63, putative OS=Plasmodium falciparum (isolate 3D7) OX=36329 GN=PF3D7_1318800 PE=4 SV=1	Q8IEC8	PF3D7_1318800	76 kDa		1.7637	1.1547	0.654703
TRUE	Empty	Coronin OS=Plasmodium falciparum (isolate 3D7) OX=36329 GN=PF3D7_1251200 PE=3 SV=1	Q8I4S2	PF3D7_1251200	69 kDa		2.6455	1.1547	0.436477
TRUE	Empty	Centrin-1 OS=Plasmodium falciparum (isolate 3D7) OX=36329 GN=PF3D7_0107000.1 PE=3 SV=1	Q8I272	PF3D7_0107000	20 kDa		0.88184	3.4642	3.92838
TRUE	Empty	Elongation of fatty acids protein OS=Plasmodium falciparum (isolate 3D7) OX=36329 GN=PF3D7_0605900 PE=3 SV=1	C6KSQ7	PF3D7_0605900	35 kDa		2.6455	1.1547	0.436477
TRUE	Empty	Coatomer alpha subunit, putative OS=Plasmodium falciparum (isolate 3D7) OX=36329 GN=PF3D7_0606700 PE=4 SV=1	C6KSR5	PF3D7_0606700	177 kDa		3.5273	1.1547	0.327361
TRUE	Empty	SWIB/MDM2 domain-containing protein OS=Plasmodium falciparum (isolate 3D7) OX=36329 GN=PF3D7_0518200 PE=4 SV=1	C0H4E7	PF3D7_0518200	15 kDa		1.7637	2.3095	1.30946
TRUE	Empty	Uncharacterized protein OS=Plasmodium falciparum (isolate 3D7) OX=36329 GN=PF3D7_0725400 PE=4 SV=1	Q8IBJ7	PF3D7_0725400	13 kDa		0.88184	3.4642	3.92838
TRUE	Empty	Ras-related protein Rab-11A OS=Plasmodium falciparum (isolate 3D7) OX=36329 GN=PF3D7_1320600 PE=1 SV=1	Q76NM4	PF3D7_1320600	25 kDa		2.6455	1.1547	0.436477
TRUE	Empty	Probable N-acetyltransferase 14 OS=Plasmodium falciparum (isolate 3D7) OX=36329 GN=PF3D7_1437000 PE=3 SV=2	Q8IL96	PF3D7_1437000	64 kDa		2.6455	2.3095	0.872992
TRUE	Empty	Myosin essential light chain ELC OS=Plasmodium falciparum (isolate 3D7) OX=36329 GN=PF3D7_1017500 PE=1 SV=1	Q8IJM4	PF3D7_1017500	16 kDa		1.7637	1.1547	0.654703
TRUE	Empty	60S ribosomal protein L35ae, putative OS=Plasmodium falciparum (isolate 3D7) OX=36329 GN=PF3D7_1142600 PE=1 SV=1	Q8IHT9	PF3D7_1142600	16 kDa		2.6455	2.3095	0.872992
TRUE	Empty	40S ribosomal protein S28e, putative OS=Plasmodium falciparum (isolate 3D7) OX=36329 GN=PF3D7_1461300 PE=1 SV=1	Q8IKL9	PF3D7_1461300	7 kDa		0.88184	4.6189	5.2378
TRUE	Empty	Choline/ethanolaminephosphotransferase, putative OS=Plasmodium falciparum (isolate 3D7) OX=36329 GN=PF3D7_0628300.1 PE=3 SV=1	C6KTB9	PF3D7_0628300	45 kDa		1.7637	3.4642	1.96417
TRUE	Empty	Gametocytogenesis-implicated protein OS=Plasmodium falciparum (isolate 3D7) OX=36329 GN=PF3D7_0935600 PE=4 SV=1	Q8I2G4	PF3D7_0935600	58 kDa		2.6455	1.1547	0.436477
TRUE	Empty	Uncharacterized protein OS=Plasmodium falciparum (isolate 3D7) OX=36329 GN=PF3D7_1014900 PE=4 SV=1	Q8IJP6	PF3D7_1014900	268 kDa		2.6455	0	0
TRUE	Empty	V-type proton ATPase subunit E, putative OS=Plasmodium falciparum (isolate 3D7) OX=36329 GN=PF3D7_0934500 PE=3 SV=2	Q8I2H3	PF3D7_0934500	27 kDa		0	2.3095	2.3095
TRUE	Empty	40S ribosomal protein S26 OS=Plasmodium falciparum (isolate 3D7) OX=36329 GN=PF3D7_0217800 PE=1 SV=1	O96258	PF3D7_0217800	13 kDa		3.5273	0	0
TRUE	Empty	Erythrocyte binding antigen-140 OS=Plasmodium falciparum (isolate 3D7) OX=36329 GN=PF3D7_1301600 PE=4 SV=1	Q76NM5	PF3D7_1301600	141 kDa		3.5273	0	0
TRUE	Empty	RNA helicase OS=Plasmodium falciparum (isolate 3D7) OX=36329 GN=PF3D7_1231600 PE=4 SV=1	Q8I5A4	PF3D7_1231600	137 kDa		4.4092	0	0
TRUE	Empty	CCAAT-box DNA binding protein subunit B OS=Plasmodium falciparum (isolate 3D7) OX=36329 GN=PF3D7_0716300 PE=4 SV=1	Q8IBT7	PF3D7_0716300	61 kDa		4.4092	0	0
TRUE	Empty	V-type proton ATPase subunit OS=Plasmodium falciparum (isolate 3D7) OX=36329 GN=PF3D7_1464700 PE=3 SV=1	Q8IKJ0	PF3D7_1464700	45 kDa		4.4092	0	0
TRUE	Empty	Acidic leucine-rich nuclear phosphoprotein 32-related protein OS=Plasmodium falciparum (isolate 3D7) OX=36329 GN=PF14_0257 PE=3 SV=1	Q8ILI6	PF14_0257	33 kDa		0	4.6189	4.6189
TRUE	Empty	Eukaryotic translation initiation factor 5A OS=Plasmodium falciparum (isolate 3D7) OX=36329 GN=PF3D7_1204300 PE=3 SV=1	Q8I603	PF3D7_1204300	18 kDa		0	4.6189	4.6189
TRUE	Empty	Copper-transporting ATPase OS=Plasmodium falciparum (isolate 3D7) OX=36329 GN=PF3D7_0904900 PE=4 SV=2	Q8I3A0	PF3D7_0904900	299 kDa		1.7637	2.3095	1.30946
TRUE	Empty	tRNA import protein tRIP OS=Plasmodium falciparum (isolate 3D7) OX=36329 GN=PF3D7_1442300 PE=4 SV=1	Q8IL48	PF3D7_1442300	46 kDa		1.7637	1.1547	0.654703
TRUE	Empty	RNA-binding protein, putative OS=Plasmodium falciparum (isolate 3D7) OX=36329 GN=PF3D7_0605100 PE=4 SV=1	C6KSP9	PF3D7_0605100	86 kDa		1.7637	2.3095	1.30946
TRUE	Empty	Glutamine synthetase, putative OS=Plasmodium falciparum (isolate 3D7) OX=36329 GN=PF3D7_0922600 PE=3 SV=1	C0H551	PF3D7_0922600	63 kDa		1.7637	1.1547	0.654703
TRUE	Empty	DnaJ protein, putative OS=Plasmodium falciparum (isolate 3D7) OX=36329 GN=PF3D7_0919100 PE=4 SV=1	Q8I2W2	PF3D7_0919100	43 kDa		1.7637	1.1547	0.654703
TRUE	Empty	Glycerol-3-phosphate dehydrogenase OS=Plasmodium falciparum (isolate 3D7) OX=36329 GN=PF3D7_0306400 PE=3 SV=1	O97245	PF3D7_0306400	75 kDa		1.7637	1.1547	0.654703
TRUE	Empty	Q8I3P4_PLAF7-DECOY	Q8I3P4_PLAF7-DECOY		?		0.88184	2.3095	2.61896
TRUE	Empty	CCT-theta OS=Plasmodium falciparum (isolate 3D7) OX=36329 GN=PF3D7_0214000 PE=3 SV=3	O96220	PF3D7_0214000	61 kDa		1.7637	1.1547	0.654703
TRUE	Empty	Exportin-1, putative OS=Plasmodium falciparum (isolate 3D7) OX=36329 GN=PF3D7_0302900 PE=3 SV=2	O77312	PF3D7_0302900	148 kDa		2.6455	1.1547	0.436477
TRUE	Empty	Plasmodium RESA N-terminal domain-containing protein OS=Plasmodium falciparum (isolate 3D7) OX=36329 GN=PF3D7_0532300 PE=4 SV=1	Q8I3F1	PF3D7_0532300	60 kDa		0.88184	2.3095	2.61896
TRUE	Empty	26S proteasome regulatory subunit RPN11, putative OS=Plasmodium falciparum (isolate 3D7) OX=36329 GN=PF3D7_1368100 PE=4 SV=1	Q8ID28	PF3D7_1368100	35 kDa		1.7637	2.3095	1.30946
TRUE	Empty	Adenosine deaminase OS=Plasmodium falciparum (isolate 3D7) OX=36329 GN=ADA PE=1 SV=1	Q8IJA9	ADA	42 kDa		0.88184	3.4642	3.92838
TRUE	Empty	Uncharacterized protein OS=Plasmodium falciparum (isolate 3D7) OX=36329 GN=PF3D7_1353100 PE=4 SV=1	Q8IDG9	PF3D7_1353100	33 kDa		0.88184	2.3095	2.61896
TRUE	Empty	Inorganic anion exchanger, inorganic anion antiporter OS=Plasmodium falciparum (isolate 3D7) OX=36329 GN=PF3D7_1471200 PE=4 SV=1	Q8IKC7	PF3D7_1471200	75 kDa		1.7637	1.1547	0.654703
TRUE	Empty	KS1 protein OS=Plasmodium falciparum (isolate 3D7) OX=36329 GN=PF3D7_1441100 PE=4 SV=1	Q8IL59	PF3D7_1441100	26 kDa		1.7637	2.3095	1.30946
TRUE	Empty	Voltage-dependent anion-selective channel protein, putative OS=Plasmodium falciparum (isolate 3D7) OX=36329 GN=PF3D7_1432100 PE=4 SV=1	Q8ILE3	PF3D7_1432100	33 kDa		1.7637	1.1547	0.654703
TRUE	Empty	AP-1 complex subunit gamma, putative OS=Plasmodium falciparum (isolate 3D7) OX=36329 GN=PF3D7_1455500 PE=4 SV=1	Q8IKS3	PF3D7_1455500	124 kDa		0.88184	3.4642	3.92838
TRUE	Empty	Prodrug activation and resistance esterase OS=Plasmodium falciparum (isolate 3D7) OX=36329 GN=PF3D7_0709700 PE=4 SV=1	Q8IBZ2	PF3D7_0709700	42 kDa		1.7637	1.1547	0.654703
TRUE	Empty	Lysine-rich membrane-associated PHISTb protein OS=Plasmodium falciparum (isolate 3D7) OX=36329 GN=PF3D7_0532400 PE=4 SV=1	Q8I3F0	PF3D7_0532400	61 kDa		2.6455	1.1547	0.436477
TRUE	Empty	Signal peptide peptidase OS=Plasmodium falciparum (isolate 3D7) OX=36329 GN=PF3D7_1457000 PE=3 SV=2	Q8IKQ9	PF3D7_1457000	48 kDa		1.7637	1.1547	0.654703
TRUE	Empty	Uncharacterized protein OS=Plasmodium falciparum (isolate 3D7) OX=36329 GN=PF3D7_1315300 PE=4 SV=1	Q8IEG2	PF3D7_1315300	56 kDa		1.7637	0	0
TRUE	Empty	Merozoite surface protein 6 OS=Plasmodium falciparum (isolate 3D7) OX=36329 GN=PF3D7_1035500 PE=4 SV=1	Q8IJ54	PF3D7_1035500	42 kDa		2.6455	0	0
TRUE	Empty	Proteasome subunit alpha type OS=Plasmodium falciparum (isolate 3D7) OX=36329 GN=PF3D7_1353800 PE=1 SV=1	Q8IDG3	PF3D7_1353800	28 kDa		1.7637	0	0
TRUE	Empty	GTP cyclohydrolase 1 OS=Plasmodium falciparum (isolate 3D7) OX=36329 GN=PF3D7_1224000 PE=3 SV=1	Q8I5H7	PF3D7_1224000	46 kDa		3.5273	0	0
TRUE	Empty	Chloroquine resistance transporter OS=Plasmodium falciparum (isolate 3D7) OX=36329 GN=CRT PE=1 SV=1	Q8IBZ9	CRT	49 kDa		2.6455	0	0
TRUE	Empty	Dynamin N-terminal domain-containing protein OS=Plasmodium falciparum (isolate 3D7) OX=36329 GN=PF3D7_0821000 PE=4 SV=1	Q8IB44	PF3D7_0821000	61 kDa		3.5273	0	0
TRUE	Empty	VPS9 domain-containing protein, putative OS=Plasmodium falciparum (isolate 3D7) OX=36329 GN=PF3D7_1139200 PE=4 SV=1	Q8IHX3	PF3D7_1139200	45 kDa		0	4.6189	4.6189
TRUE	Empty	GTPase-activating protein, putative OS=Plasmodium falciparum (isolate 3D7) OX=36329 GN=PF3D7_0804900 PE=4 SV=1	Q8IAP4	PF3D7_0804900	57 kDa		3.5273	0	0
TRUE	Empty	Membrane associated histidine-rich protein 1 OS=Plasmodium falciparum (isolate 3D7) OX=36329 GN=PF3D7_1370300 PE=4 SV=1	C0H5L9	PF3D7_1370300	29 kDa		2.6455	0	0
TRUE	Empty	Pre-mRNA-processing factor 19 OS=Plasmodium falciparum (isolate 3D7) OX=36329 GN=PF3D7_0308600 PE=3 SV=1	O77325	PF3D7_0308600	61 kDa		2.6455	0	0
TRUE	Empty	Dicarboxylate/tricarboxylate carrier OS=Plasmodium falciparum (isolate 3D7) OX=36329 GN=PF3D7_0823900 PE=3 SV=1	Q8IB73	PF3D7_0823900	35 kDa		1.7637	0	0
TRUE	Empty	Glideosome associated protein with multiple membrane spans 2 OS=Plasmodium falciparum (isolate 3D7) OX=36329 GN=PF3D7_0423500 PE=4 SV=1	Q8IFN1	PF3D7_0423500	43 kDa		1.7637	0	0
TRUE	Empty	Pyrroline-5-carboxylate reductase, putative OS=Plasmodium falciparum (isolate 3D7) OX=36329 GN=PF3D7_1357900 PE=1 SV=1	Q8IDC6	PF3D7_1357900	28 kDa		0.88184	2.3095	2.61896
TRUE	Empty	Multiprotein-bridging factor 1, putative OS=Plasmodium falciparum (isolate 3D7) OX=36329 GN=PF3D7_1128200 PE=4 SV=1	Q8II81	PF3D7_1128200	16 kDa		0.88184	2.3095	2.61896
TRUE	Empty	Protein phosphatase PPM2 OS=Plasmodium falciparum (isolate 3D7) OX=36329 GN=PF3D7_1138500 PE=3 SV=2	Q8IHY0	PF3D7_1138500	105 kDa		0.88184	2.3095	2.61896
TRUE	Empty	EMP1-trafficking protein OS=Plasmodium falciparum (isolate 3D7) OX=36329 GN=PF3D7_0501000 PE=4 SV=1	Q8I490	PF3D7_0501000	31 kDa		1.7637	1.1547	0.654703
TRUE	Empty	Q8IBQ3_PLAF7-DECOY	Q8IBQ3_PLAF7-DECOY		?		1.7637	1.1547	0.654703
TRUE	Empty	Q8IB94_PLAF7-DECOY	Q8IB94_PLAF7-DECOY		?	TRUE	1.7637	0	0
TRUE	Empty	Q8ILH9_PLAF7-DECOY	Q8ILH9_PLAF7-DECOY		?		1.7637	1.1547	0.654703
TRUE	Empty	Uncharacterized protein OS=Plasmodium falciparum (isolate 3D7) OX=36329 GN=PF3D7_1002900 PE=4 SV=2	Q8IK07	PF3D7_1002900	15 kDa		1.7637	1.1547	0.654703
TRUE	Empty	A0A144A2Q6_PLAF7-DECOY	A0A144A2Q6_PLAF7-DECOY		?		0	2.3095	2.3095
TRUE	Empty	26S proteasome regulatory subunit RPN7, putative OS=Plasmodium falciparum (isolate 3D7) OX=36329 GN=PF3D7_1129200 PE=4 SV=2	Q8II71	PF3D7_1129200	47 kDa		1.7637	1.1547	0.654703
TRUE	Empty	V-type proton ATPase subunit a, putative OS=Plasmodium falciparum (isolate 3D7) OX=36329 GN=PF3D7_0806800 PE=3 SV=1	Q8IAQ8	PF3D7_0806800	123 kDa		1.7637	1.1547	0.654703
TRUE	Empty	C0H5J3_PLAF7-DECOY	C0H5J3_PLAF7-DECOY		?		0	2.3095	2.3095
TRUE	Empty	Alkaline phosphatase, putative OS=Plasmodium falciparum (isolate 3D7) OX=36329 GN=PF3D7_0912400 PE=4 SV=1	Q8I328	PF3D7_0912400	53 kDa		1.7637	0	0
TRUE	Empty	Eukaryotic translation initiation factor 3 subunit I OS=Plasmodium falciparum (isolate 3D7) OX=36329 GN=PF3D7_0716800 PE=3 SV=1	Q8IBT2	PF3D7_0716800	37 kDa		0.88184	2.3095	2.61896
TRUE	Empty	Hexose transporter 1 OS=Plasmodium falciparum (isolate 3D7) OX=36329 GN=HT1 PE=1 SV=1	Q7KWJ5	HT1	56 kDa		1.7637	0	0
TRUE	Empty	C2 domain-containing protein OS=Plasmodium falciparum (isolate 3D7) OX=36329 GN=PF3D7_1110100 PE=4 SV=1	A0A143ZYA8	PF3D7_1110100	101 kDa		1.7637	0	0
TRUE	Empty	Early transcribed membrane protein 12 OS=Plasmodium falciparum (isolate 3D7) OX=36329 GN=PF3D7_1240100 PE=4 SV=1	Q8I522	PF3D7_1240100	12 kDa		1.7637	0	0
TRUE	Empty	Alpha/beta hydrolase OS=Plasmodium falciparum (isolate 3D7) OX=36329 GN=PF3D7_1306200 PE=4 SV=1	Q8IEQ3	PF3D7_1306200	57 kDa		1.7637	0	0
TRUE	Empty	ENTH domain-containing protein OS=Plasmodium falciparum (isolate 3D7) OX=36329 GN=PF3D7_1459600 PE=4 SV=1	Q8IKN5	PF3D7_1459600	94 kDa		1.7637	0	0
TRUE	Empty	DNA-directed RNA polymerase subunit beta OS=Plasmodium falciparum (isolate 3D7) OX=36329 GN=PF3D7_1206600 PE=3 SV=1	Q8I5X9	PF3D7_1206600	167 kDa		0	2.3095	2.3095
TRUE	Empty	Nuclear protein localization protein 4, putative OS=Plasmodium falciparum (isolate 3D7) OX=36329 GN=PF3D7_0507700 PE=4 SV=1	Q8I426	PF3D7_0507700	63 kDa		1.7637	0	0
TRUE	Empty	Meiosis-specific nuclear structural protein 1 OS=Plasmodium falciparum (isolate 3D7) OX=36329 GN=PF3D7_1311100 PE=3 SV=1	Q8IEK6	PF3D7_1311100	61 kDa		1.7637	0	0
TRUE	Empty	Golgi protein 2 OS=Plasmodium falciparum (isolate 3D7) OX=36329 GN=PF3D7_1123500 PE=4 SV=1	Q8IIC8	PF3D7_1123500	154 kDa		1.7637	0	0
TRUE	Empty	Eukaryotic translation initiation factor 2 subunit 1 OS=Plasmodium falciparum (isolate 3D7) OX=36329 GN=eIF2alpha PE=1 SV=1	Q8IBH7	eIF2alpha	38 kDa		1.7637	0	0
TRUE	Empty	Bifunctional glucose-6-phosphate 1-dehydrogenase/6-phosphogluconolactonase OS=Plasmodium falciparum (isolate 3D7) OX=36329 GN=GluPho PE=1 SV=1	Q8IKU0	GluPho	107 kDa		2.6455	0	0
TRUE	Empty	Protein transport protein SEC16, putative OS=Plasmodium falciparum (isolate 3D7) OX=36329 GN=PF3D7_1119900 PE=4 SV=1	Q8IIG8	PF3D7_1119900	209 kDa		2.6455	0	0
TRUE	Empty	Proteasome subunit beta OS=Plasmodium falciparum (isolate 3D7) OX=36329 GN=PF3D7_0803800 PE=1 SV=1	Q7K6A9	PF3D7_0803800	31 kDa		1.7637	0	0
TRUE	Empty	60S ribosomal protein L24, putative OS=Plasmodium falciparum (isolate 3D7) OX=36329 GN=PF3D7_1309100 PE=1 SV=1	Q8IEM3	PF3D7_1309100	19 kDa		1.7637	0	0
TRUE	Empty	Thioredoxin 2 OS=Plasmodium falciparum (isolate 3D7) OX=36329 GN=TRX2 PE=1 SV=1	Q8IDP4	TRX2	19 kDa		2.6455	0	0
TRUE	Empty	Photosensitized INA-labeled protein PHIL1 OS=Plasmodium falciparum (isolate 3D7) OX=36329 GN=PF3D7_0109000 PE=4 SV=1	Q8I253	PF3D7_0109000	25 kDa		2.6455	0	0
TRUE	Empty	Translation machinery-associated protein 7, putative OS=Plasmodium falciparum (isolate 3D7) OX=36329 GN=PF3D7_0323000 PE=4 SV=1	O97314	PF3D7_0323000	6 kDa		0	3.4642	3.4642
TRUE	Empty	Ring-exported protein 2 OS=Plasmodium falciparum (isolate 3D7) OX=36329 GN=PF3D7_0936000 PE=4 SV=2	Q8I2G0	PF3D7_0936000	11 kDa		2.6455	0	0
TRUE	Empty	Phospholipid/glycerol acyltransferase domain-containing protein OS=Plasmodium falciparum (isolate 3D7) OX=36329 GN=PF3D7_1447700 PE=4 SV=1	Q8IKZ8	PF3D7_1447700	41 kDa		1.7637	0	0
TRUE	Empty	Malate:quinone oxidoreductase OS=Plasmodium falciparum (isolate 3D7) OX=36329 GN=PF3D7_0616800 PE=4 SV=1	C6KT09	PF3D7_0616800	60 kDa		1.7637	0	0
TRUE	Empty	Vacuolar protein sorting-associated protein 3 OS=Plasmodium falciparum (isolate 3D7) OX=36329 GN=PF3D7_0619800 PE=4 SV=2	C6KT38	PF3D7_0619800	308 kDa		0	2.3095	2.3095
TRUE	Empty	Mannose-6-phosphate isomerase, putative OS=Plasmodium falciparum (isolate 3D7) OX=36329 GN=PF3D7_0801800 PE=4 SV=1	Q8IAL6	PF3D7_0801800	118 kDa		1.7637	0	0
TRUE	Empty	Heat shock protein 60 OS=Plasmodium falciparum (isolate 3D7) OX=36329 GN=PF3D7_1015600 PE=3 SV=1	Q8IJN9	PF3D7_1015600	63 kDa		0	2.3095	2.3095
TRUE	Empty	Plasmodium RESA N-terminal domain-containing protein OS=Plasmodium falciparum (isolate 3D7) OX=36329 GN=PF3D7_1401600 PE=4 SV=2	Q8IM73	PF3D7_1401600	56 kDa		1.7637	0	0
TRUE	Empty	Obg-like ATPase 1 OS=Plasmodium falciparum (isolate 3D7) OX=36329 GN=PF3D7_0722400 PE=3 SV=1	Q8IBM9	PF3D7_0722400	45 kDa		0	2.3095	2.3095
TRUE	Empty	ADP-ribosylation factor GTPase-activating protein OS=Plasmodium falciparum (isolate 3D7) OX=36329 GN=PF3D7_1244600 PE=1 SV=1	Q8I4Y5	PF3D7_1244600	37 kDa		1.7637	0	0
TRUE	Empty	Q8IJA4_PLAF7-DECOY	Q8IJA4_PLAF7-DECOY		?		0	2.3095	2.3095
TRUE	Empty	Serine/threonine-protein phosphatase PGAM5, mitochondrial OS=Plasmodium falciparum (isolate 3D7) OX=36329 GN=PF3D7_0413500 PE=1 SV=1	Q8I1V2	PF3D7_0413500	35 kDa		1.7637	0	0
TRUE	Empty	Glideosome associated protein with multiple membrane spans 1 OS=Plasmodium falciparum (isolate 3D7) OX=36329 GN=PF3D7_1323700 PE=4 SV=1	Q8IE80	PF3D7_1323700	34 kDa		1.7637	0	0
TRUE	Empty	Tubulin gamma chain OS=Plasmodium falciparum (isolate 3D7) OX=36329 GN=PF3D7_0803700 PE=3 SV=1	Q8IAN7	PF3D7_0803700	52 kDa		1.7637	0	0
TRUE	Empty	Serine/arginine-rich splicing factor 12 OS=Plasmodium falciparum (isolate 3D7) OX=36329 GN=PF3D7_0503300 PE=4 SV=1	Q8I468	PF3D7_0503300	38 kDa		1.7637	0	0
TRUE	Empty	Bromodomain protein 1 OS=Plasmodium falciparum (isolate 3D7) OX=36329 GN=PF3D7_1033700 PE=1 SV=1	Q8IJ72	PF3D7_1033700	56 kDa		1.7637	0	0
TRUE	Empty	Parasite-infected erythrocyte surface protein OS=Plasmodium falciparum (isolate 3D7) OX=36329 GN=PF3D7_0103900 PE=4 SV=1	Q8I2A1	PF3D7_0103900	68 kDa		1.7637	0	0
TRUE	Empty	Nucleolar protein 56 OS=Plasmodium falciparum (isolate 3D7) OX=36329 GN=PF3D7_1118500 PE=3 SV=1	Q8III3	PF3D7_1118500	69 kDa		1.7637	0	0
TRUE	Empty	HSP90 co-chaperone p23 OS=Plasmodium falciparum (isolate 3D7) OX=36329 GN=PF3D7_1453700 PE=3 SV=2	Q8IKU1	PF3D7_1453700	30 kDa		1.7637	0	0
TRUE	Empty	tyrosine--tRNA ligase OS=Plasmodium falciparum (isolate 3D7) OX=36329 GN=PF3D7_0807900 PE=1 SV=1	Q8IAR7	PF3D7_0807900	43 kDa		0	2.3095	2.3095
TRUE	Empty	DnaJ protein, putative OS=Plasmodium falciparum (isolate 3D7) OX=36329 GN=PF3D7_1143200 PE=4 SV=1	Q8IHT4	PF3D7_1143200	39 kDa		1.7637	0	0
TRUE	Empty	rRNA 2'-O-methyltransferase fibrillarin OS=Plasmodium falciparum (isolate 3D7) OX=36329 GN=PF3D7_1407100 PE=3 SV=1	Q8IM23	PF3D7_1407100	34 kDa		0	2.3095	2.3095
TRUE	Empty	Coatomer subunit beta' OS=Plasmodium falciparum (isolate 3D7) OX=36329 GN=PF3D7_0905900 PE=3 SV=1	Q8I390	PF3D7_0905900	118 kDa		1.7637	0	0
TRUE	Empty	Proteasome subunit alpha type OS=Plasmodium falciparum (isolate 3D7) OX=36329 GN=PF3D7_1353900 PE=1 SV=1	Q8IDG2	PF3D7_1353900	27 kDa		1.7637	0	0
TRUE	Empty	Replication factor C subunit 5, putative OS=Plasmodium falciparum (isolate 3D7) OX=36329 GN=PF3D7_1111100 PE=4 SV=1	Q8IIQ1	PF3D7_1111100	40 kDa		1.7637	0	0
