# Supplementary material for: The Plasmodium falciparum homolog of Vps16 interacts with the core members of the Vps-C tethering complex
Source: mSphere. 2025 Jul 8;10(7):e00287-25. doi: 10.1128/msphere.00287-25 (PMC12306165; doi:10.1128/msphere.00287-25)
Supplement: Table S2 — Blast analyses for the 3 uncharacterized proteins found in the Vps16 interactome. [file msphere.00287-25-s0003.xlsx]

## Sheet: Blast PF3D7_0619800
Description	Scientific Name	Max Score	Total Score	Query Cover	E value	Per. ident	Acc. Len	Accession
conserved Plasmodium membrane protein, unknown function [Plasmodium falciparum 3D7]	Plasmodium falciparum 3D7	4901	4901	100%	0.0	100.00	2530	=HYPERLINK("https://www.ncbi.nlm.nih.gov/protein/XP_024328928.1?report=genbank&log$=prottop&blast_rank=1&RID=0J8HGRR3013","XP_024328928.1")
hypothetical protein PFTANZ_01523 [Plasmodium falciparum Tanzania (2000708)]	Plasmodium falciparum Tanzania (2000708)	4800	4800	100%	0.0	98.50	2499	=HYPERLINK("https://www.ncbi.nlm.nih.gov/protein/ETW37760.1?report=genbank&log$=prottop&blast_rank=2&RID=0J8HGRR3013","ETW37760.1")
hypothetical protein PFMG_01250 [Plasmodium falciparum IGH-CR14]	Plasmodium falciparum IGH-CR14	4754	4754	100%	0.0	97.63	2473	=HYPERLINK("https://www.ncbi.nlm.nih.gov/protein/KNG75055.1?report=genbank&log$=prottop&blast_rank=3&RID=0J8HGRR3013","KNG75055.1")
conserved Plasmodium membrane protein, unknown function [Plasmodium sp. gorilla clade G1]	Plasmodium sp. gorilla clade G1	4722	4722	100%	0.0	96.96	2484	=HYPERLINK("https://www.ncbi.nlm.nih.gov/protein/SOS77462.1?report=genbank&log$=prottop&blast_rank=4&RID=0J8HGRR3013","SOS77462.1")
hypothetical protein PFHG_01104 [Plasmodium falciparum HB3]	Plasmodium falciparum HB3	4663	4663	100%	0.0	96.29	2452	=HYPERLINK("https://www.ncbi.nlm.nih.gov/protein/KOB59348.1?report=genbank&log$=prottop&blast_rank=5&RID=0J8HGRR3013","KOB59348.1")
hypothetical protein PFNF54_01544 [Plasmodium falciparum NF54]	Plasmodium falciparum NF54	4620	4620	96%	0.0	99.05	2412	=HYPERLINK("https://www.ncbi.nlm.nih.gov/protein/EWC89634.1?report=genbank&log$=prottop&blast_rank=6&RID=0J8HGRR3013","EWC89634.1")
hypothetical protein PFBG_01461 [Plasmodium falciparum 7G8]	Plasmodium falciparum 7G8	4612	4612	96%	0.0	98.44	2406	=HYPERLINK("https://www.ncbi.nlm.nih.gov/protein/EUR75021.1?report=genbank&log$=prottop&blast_rank=7&RID=0J8HGRR3013","EUR75021.1")
hypothetical protein PFFVO_01457 [Plasmodium falciparum Vietnam Oak-Knoll (FVO)]	Plasmodium falciparum Vietnam Oak-Knoll (FVO)	4600	4600	96%	0.0	98.44	2420	=HYPERLINK("https://www.ncbi.nlm.nih.gov/protein/ETW19651.1?report=genbank&log$=prottop&blast_rank=8&RID=0J8HGRR3013","ETW19651.1")
hypothetical protein PFUGPA_04770 [Plasmodium falciparum Palo Alto/Uganda]	Plasmodium falciparum Palo Alto/Uganda	4586	4586	96%	0.0	98.03	2400	=HYPERLINK("https://www.ncbi.nlm.nih.gov/protein/ETW53142.1?report=genbank&log$=prottop&blast_rank=9&RID=0J8HGRR3013","ETW53142.1")
hypothetical protein PFDG_01044 [Plasmodium falciparum Dd2]	Plasmodium falciparum Dd2	4567	4567	100%	0.0	94.62	2406	=HYPERLINK("https://www.ncbi.nlm.nih.gov/protein/KOB85641.1?report=genbank&log$=prottop&blast_rank=10&RID=0J8HGRR3013","KOB85641.1")
hypothetical protein PFAG_01424 [Plasmodium falciparum Santa Lucia]	Plasmodium falciparum Santa Lucia	4558	4558	100%	0.0	94.48	2431	=HYPERLINK("https://www.ncbi.nlm.nih.gov/protein/EUT89274.1?report=genbank&log$=prottop&blast_rank=11&RID=0J8HGRR3013","EUT89274.1")
hypothetical protein PFMC_01475 [Plasmodium falciparum CAMP/Malaysia]	Plasmodium falciparum CAMP/Malaysia	4540	4540	100%	0.0	94.24	2427	=HYPERLINK("https://www.ncbi.nlm.nih.gov/protein/ETW62631.1?report=genbank&log$=prottop&blast_rank=12&RID=0J8HGRR3013","ETW62631.1")
hypothetical protein C923_01552 [Plasmodium falciparum UGT5.1]	Plasmodium falciparum UGT5.1	4303	4303	90%	0.0	98.24	2246	=HYPERLINK("https://www.ncbi.nlm.nih.gov/protein/EWC77766.1?report=genbank&log$=prottop&blast_rank=13&RID=0J8HGRR3013","EWC77766.1")
conserved Plasmodium membrane protein, unknown function [Plasmodium reichenowi]	Plasmodium reichenowi	4060	4060	100%	0.0	92.08	2534	=HYPERLINK("https://www.ncbi.nlm.nih.gov/protein/SOV77539.1?report=genbank&log$=prottop&blast_rank=14&RID=0J8HGRR3013","SOV77539.1")
conserved Plasmodium membrane protein, unknown function [Plasmodium reichenowi]	Plasmodium reichenowi	4059	4059	100%	0.0	92.43	2489	=HYPERLINK("https://www.ncbi.nlm.nih.gov/protein/CDO63384.1?report=genbank&log$=prottop&blast_rank=15&RID=0J8HGRR3013","CDO63384.1")
putative membrane protein, partial [Plasmodium reichenowi]	Plasmodium reichenowi	3919	3919	96%	0.0	92.12	2370	=HYPERLINK("https://www.ncbi.nlm.nih.gov/protein/XP_019970691.1?report=genbank&log$=prottop&blast_rank=16&RID=0J8HGRR3013","XP_019970691.1")
conserved Plasmodium membrane protein, unknown function [Plasmodium sp. DRC-Itaito]	Plasmodium sp. DRC-Itaito	3654	3654	100%	0.0	83.39	2555	=HYPERLINK("https://www.ncbi.nlm.nih.gov/protein/CAC9696275.1?report=genbank&log$=prottop&blast_rank=17&RID=0J8HGRR3013","CAC9696275.1")
conserved Plasmodium membrane protein, unknown function [Plasmodium sp. gorilla clade G3]	Plasmodium sp. gorilla clade G3	3616	3616	100%	0.0	83.25	2481	=HYPERLINK("https://www.ncbi.nlm.nih.gov/protein/SOV74738.1?report=genbank&log$=prottop&blast_rank=18&RID=0J8HGRR3013","SOV74738.1")
conserved Plasmodium membrane protein, unknown function [Plasmodium sp. DRC-Itaito]	Plasmodium sp. DRC-Itaito	3412	3412	100%	0.0	78.91	2413	=HYPERLINK("https://www.ncbi.nlm.nih.gov/protein/SOV21704.1?report=genbank&log$=prottop&blast_rank=19&RID=0J8HGRR3013","SOV21704.1")
putative membrane protein [Plasmodium gaboni]	Plasmodium gaboni	3403	3403	100%	0.0	78.57	2395	=HYPERLINK("https://www.ncbi.nlm.nih.gov/protein/XP_018642831.1?report=genbank&log$=prottop&blast_rank=20&RID=0J8HGRR3013","XP_018642831.1")
conserved Plasmodium membrane protein, unknown function [Plasmodium sp. gorilla clade G2]	Plasmodium sp. gorilla clade G2	3377	3377	100%	0.0	78.28	2416	=HYPERLINK("https://www.ncbi.nlm.nih.gov/protein/XP_028537343.1?report=genbank&log$=prottop&blast_rank=21&RID=0J8HGRR3013","XP_028537343.1")
conserved Plasmodium membrane protein, unknown function [Plasmodium gaboni]	Plasmodium gaboni	3236	3405	99%	0.0	78.16	2453	=HYPERLINK("https://www.ncbi.nlm.nih.gov/protein/SOV12347.1?report=genbank&log$=prottop&blast_rank=22&RID=0J8HGRR3013","SOV12347.1")
hypothetical protein PFNF135_01569 [Plasmodium falciparum NF135/5.C10]	Plasmodium falciparum NF135/5.C10	2904	2904	61%	0.0	97.80	1518	=HYPERLINK("https://www.ncbi.nlm.nih.gov/protein/ETW43970.1?report=genbank&log$=prottop&blast_rank=23&RID=0J8HGRR3013","ETW43970.1")
hypothetical protein PFMALIP_01489 [Plasmodium falciparum MaliPS096_E11]	Plasmodium falciparum MaliPS096_E11	2677	2677	58%	0.0	95.63	1429	=HYPERLINK("https://www.ncbi.nlm.nih.gov/protein/ETW50473.1?report=genbank&log$=prottop&blast_rank=24&RID=0J8HGRR3013","ETW50473.1")
hypothetical protein PFFCH_04794 [Plasmodium falciparum FCH/4]	Plasmodium falciparum FCH/4	2561	2561	55%	0.0	95.86	1355	=HYPERLINK("https://www.ncbi.nlm.nih.gov/protein/ETW27813.1?report=genbank&log$=prottop&blast_rank=25&RID=0J8HGRR3013","ETW27813.1")
hypothetical protein PFNF135_01568 [Plasmodium falciparum NF135/5.C10]	Plasmodium falciparum NF135/5.C10	1815	1815	37%	0.0	99.57	937	=HYPERLINK("https://www.ncbi.nlm.nih.gov/protein/ETW43969.1?report=genbank&log$=prottop&blast_rank=26&RID=0J8HGRR3013","ETW43969.1")
hypothetical protein PFMALIP_01488 [Plasmodium falciparum MaliPS096_E11]	Plasmodium falciparum MaliPS096_E11	1811	1811	37%	0.0	99.57	938	=HYPERLINK("https://www.ncbi.nlm.nih.gov/protein/ETW50472.1?report=genbank&log$=prottop&blast_rank=27&RID=0J8HGRR3013","ETW50472.1")
hypothetical protein PFFCH_04795 [Plasmodium falciparum FCH/4]	Plasmodium falciparum FCH/4	1806	1806	37%	0.0	99.26	937	=HYPERLINK("https://www.ncbi.nlm.nih.gov/protein/ETW27814.1?report=genbank&log$=prottop&blast_rank=28&RID=0J8HGRR3013","ETW27814.1")
conserved Plasmodium protein, unknown function [Plasmodium malariae]	Plasmodium malariae	697	697	100%	0.0	29.32	2601	=HYPERLINK("https://www.ncbi.nlm.nih.gov/protein/SBT79722.1?report=genbank&log$=prottop&blast_rank=29&RID=0J8HGRR3013","SBT79722.1")
hypothetical protein PVBG_01162 [Plasmodium vivax Brazil I]	Plasmodium vivax Brazil I	537	684	94%	3e-151	23.97	2194	=HYPERLINK("https://www.ncbi.nlm.nih.gov/protein/KMZ85652.1?report=genbank&log$=prottop&blast_rank=30&RID=0J8HGRR3013","KMZ85652.1")
hypothetical protein PVMG_02115 [Plasmodium vivax Mauritania I]	Plasmodium vivax Mauritania I	534	683	94%	3e-150	23.88	2198	=HYPERLINK("https://www.ncbi.nlm.nih.gov/protein/KMZ92127.1?report=genbank&log$=prottop&blast_rank=31&RID=0J8HGRR3013","KMZ92127.1")
conserved Plasmodium membrane protein, unknown function [Plasmodium relictum]	Plasmodium relictum	511	511	39%	1e-142	40.70	2199	=HYPERLINK("https://www.ncbi.nlm.nih.gov/protein/XP_028533939.1?report=genbank&log$=prottop&blast_rank=32&RID=0J8HGRR3013","XP_028533939.1")
hypothetical protein MKS88_003773 [Plasmodium brasilianum]	Plasmodium brasilianum	446	746	80%	9e-122	33.75	2436	=HYPERLINK("https://www.ncbi.nlm.nih.gov/protein/XP_067072585.1?report=genbank&log$=prottop&blast_rank=33&RID=0J8HGRR3013","XP_067072585.1")
conserved Plasmodium protein, unknown function [Plasmodium malariae]	Plasmodium malariae	445	696	80%	2e-121	33.72	2556	=HYPERLINK("https://www.ncbi.nlm.nih.gov/protein/XP_028862623.1?report=genbank&log$=prottop&blast_rank=34&RID=0J8HGRR3013","XP_028862623.1")
hypothetical protein, conserved [Plasmodium malariae]	Plasmodium malariae	436	532	73%	4e-119	28.42	2153	=HYPERLINK("https://www.ncbi.nlm.nih.gov/protein/SBS87170.1?report=genbank&log$=prottop&blast_rank=35&RID=0J8HGRR3013","SBS87170.1")
uncharacterized protein AK88_02221 [Plasmodium fragile]	Plasmodium fragile	410	748	83%	5e-111	30.31	2192	=HYPERLINK("https://www.ncbi.nlm.nih.gov/protein/XP_012335278.1?report=genbank&log$=prottop&blast_rank=36&RID=0J8HGRR3013","XP_012335278.1")
hypothetical protein PVIIG_01128 [Plasmodium vivax India VII]	Plasmodium vivax India VII	404	672	84%	5e-109	24.93	2125	=HYPERLINK("https://www.ncbi.nlm.nih.gov/protein/KMZ79854.1?report=genbank&log$=prottop&blast_rank=37&RID=0J8HGRR3013","KMZ79854.1")
hypothetical protein, conserved [Plasmodium gonderi]	Plasmodium gonderi	394	695	71%	7e-106	31.95	2397	=HYPERLINK("https://www.ncbi.nlm.nih.gov/protein/XP_028544418.1?report=genbank&log$=prottop&blast_rank=38&RID=0J8HGRR3013","XP_028544418.1")
hypothetical protein C922_00909 [Plasmodium inui San Antonio 1]	Plasmodium inui San Antonio 1	394	761	77%	8e-106	28.23	2276	=HYPERLINK("https://www.ncbi.nlm.nih.gov/protein/XP_008814743.1?report=genbank&log$=prottop&blast_rank=39&RID=0J8HGRR3013","XP_008814743.1")
conserved Plasmodium protein, unknown function [Plasmodium ovale]	Plasmodium ovale	392	688	76%	2e-105	31.47	2169	=HYPERLINK("https://www.ncbi.nlm.nih.gov/protein/SCP05070.1?report=genbank&log$=prottop&blast_rank=40&RID=0J8HGRR3013","SCP05070.1")
Uncharacterized protein PCOAH_00034840 [Plasmodium coatneyi]	Plasmodium coatneyi	391	677	77%	3e-105	29.35	2070	=HYPERLINK("https://www.ncbi.nlm.nih.gov/protein/XP_019916004.1?report=genbank&log$=prottop&blast_rank=41&RID=0J8HGRR3013","XP_019916004.1")
conserved Plasmodium protein, unknown function [Plasmodium vivax]	Plasmodium vivax	389	690	79%	4e-104	27.53	2325	=HYPERLINK("https://www.ncbi.nlm.nih.gov/protein/SCO73661.1?report=genbank&log$=prottop&blast_rank=42&RID=0J8HGRR3013","SCO73661.1")
unnamed protein product [Plasmodium vivax]	Plasmodium vivax	388	691	79%	6e-104	27.52	2371	=HYPERLINK("https://www.ncbi.nlm.nih.gov/protein/CAG9477906.1?report=genbank&log$=prottop&blast_rank=43&RID=0J8HGRR3013","CAG9477906.1")
conserved Plasmodium protein, unknown function [Plasmodium vivax]	Plasmodium vivax	387	688	79%	9e-104	27.43	2329	=HYPERLINK("https://www.ncbi.nlm.nih.gov/protein/CAI7721433.1?report=genbank&log$=prottop&blast_rank=44&RID=0J8HGRR3013","CAI7721433.1")
conserved Plasmodium membrane protein, unknown function [Plasmodium gallinaceum]	Plasmodium gallinaceum	387	706	69%	1e-103	34.68	2204	=HYPERLINK("https://www.ncbi.nlm.nih.gov/protein/XP_028526598.1?report=genbank&log$=prottop&blast_rank=45&RID=0J8HGRR3013","XP_028526598.1")
conserved Plasmodium protein, unknown function [Plasmodium vivax]	Plasmodium vivax	386	687	79%	2e-103	27.43	2335	=HYPERLINK("https://www.ncbi.nlm.nih.gov/protein/SCO68196.1?report=genbank&log$=prottop&blast_rank=46&RID=0J8HGRR3013","SCO68196.1")
conserved Plasmodium protein, unknown function [Plasmodium vivax]	Plasmodium vivax	382	682	79%	6e-102	27.12	2347	=HYPERLINK("https://www.ncbi.nlm.nih.gov/protein/VUZ97043.1?report=genbank&log$=prottop&blast_rank=47&RID=0J8HGRR3013","VUZ97043.1")
conserved Plasmodium protein, unknown function [Plasmodium chabaudi chabaudi]	Plasmodium chabaudi chabaudi	375	667	77%	5e-100	33.57	2220	=HYPERLINK("https://www.ncbi.nlm.nih.gov/protein/SCN61124.1?report=genbank&log$=prottop&blast_rank=48&RID=0J8HGRR3013","SCN61124.1")
conserved Plasmodium protein, unknown function [Plasmodium chabaudi chabaudi]	Plasmodium chabaudi chabaudi	370	446	46%	1e-98	33.87	2214	=HYPERLINK("https://www.ncbi.nlm.nih.gov/protein/SCM23664.1?report=genbank&log$=prottop&blast_rank=49&RID=0J8HGRR3013","SCM23664.1")
conserved Plasmodium protein, unknown function [Plasmodium ovale]	Plasmodium ovale	359	708	91%	3e-95	29.84	2148	=HYPERLINK("https://www.ncbi.nlm.nih.gov/protein/SBT77725.1?report=genbank&log$=prottop&blast_rank=50&RID=0J8HGRR3013","SBT77725.1")
conserved Plasmodium protein, unknown function [Plasmodium knowlesi strain H]	Plasmodium knowlesi strain H	355	681	83%	8e-94	29.10	2238	=HYPERLINK("https://www.ncbi.nlm.nih.gov/protein/XP_002261477.1?report=genbank&log$=prottop&blast_rank=51&RID=0J8HGRR3013","XP_002261477.1")
conserved Plasmodium protein, unknown function [Plasmodium ovale wallikeri]	Plasmodium ovale wallikeri	353	702	91%	3e-93	29.36	2240	=HYPERLINK("https://www.ncbi.nlm.nih.gov/protein/SBT38888.1?report=genbank&log$=prottop&blast_rank=52&RID=0J8HGRR3013","SBT38888.1")
uncharacterized protein PY17X_1120100 [Plasmodium yoelii]	Plasmodium yoelii	350	545	68%	3e-92	32.10	2296	=HYPERLINK("https://www.ncbi.nlm.nih.gov/protein/XP_731239.2?report=genbank&log$=prottop&blast_rank=53&RID=0J8HGRR3013","XP_731239.2")
conserved Plasmodium protein, unknown function [Plasmodium ovale wallikeri]	Plasmodium ovale wallikeri	348	605	82%	5e-92	27.45	1997	=HYPERLINK("https://www.ncbi.nlm.nih.gov/protein/SBT38137.1?report=genbank&log$=prottop&blast_rank=54&RID=0J8HGRR3013","SBT38137.1")
conserved Plasmodium protein, unknown function [Plasmodium vinckei vinckei]	Plasmodium vinckei vinckei	335	559	69%	8e-88	33.76	2215	=HYPERLINK("https://www.ncbi.nlm.nih.gov/protein/XP_008624397.1?report=genbank&log$=prottop&blast_rank=55&RID=0J8HGRR3013","XP_008624397.1")
conserved Plasmodium protein, unknown function [Plasmodium vinckei lentum]	Plasmodium vinckei lentum	300	618	65%	4e-77	41.63	2204	=HYPERLINK("https://www.ncbi.nlm.nih.gov/protein/CAD2095154.1?report=genbank&log$=prottop&blast_rank=56&RID=0J8HGRR3013","CAD2095154.1")
hypothetical protein YYG_01341 [Plasmodium vinckei petteri]	Plasmodium vinckei petteri	299	627	65%	8e-77	41.63	2229	=HYPERLINK("https://www.ncbi.nlm.nih.gov/protein/EUD73304.1?report=genbank&log$=prottop&blast_rank=57&RID=0J8HGRR3013","EUD73304.1")
conserved Plasmodium protein, unknown function [Plasmodium vinckei]	Plasmodium vinckei	299	613	65%	8e-77	41.83	2230	=HYPERLINK("https://www.ncbi.nlm.nih.gov/protein/CAD2108534.1?report=genbank&log$=prottop&blast_rank=58&RID=0J8HGRR3013","CAD2108534.1")
conserved Plasmodium protein, unknown function [Plasmodium vinckei brucechwatti]	Plasmodium vinckei brucechwatti	297	623	65%	5e-76	40.73	2229	=HYPERLINK("https://www.ncbi.nlm.nih.gov/protein/CAD2095115.1?report=genbank&log$=prottop&blast_rank=59&RID=0J8HGRR3013","CAD2095115.1")
conserved Plasmodium protein, unknown function [Plasmodium ovale curtisi]	Plasmodium ovale curtisi	295	653	71%	2e-75	29.79	2110	=HYPERLINK("https://www.ncbi.nlm.nih.gov/protein/SBS85335.1?report=genbank&log$=prottop&blast_rank=60&RID=0J8HGRR3013","SBS85335.1")
conserved Plasmodium protein, unknown function [Plasmodium ovale curtisi]	Plasmodium ovale curtisi	295	654	71%	2e-75	29.79	2110	=HYPERLINK("https://www.ncbi.nlm.nih.gov/protein/SBS94422.1?report=genbank&log$=prottop&blast_rank=61&RID=0J8HGRR3013","SBS94422.1")
conserved Plasmodium protein, unknown function [Plasmodium chabaudi adami]	Plasmodium chabaudi adami	295	707	74%	2e-75	40.94	2212	=HYPERLINK("https://www.ncbi.nlm.nih.gov/protein/SCN61123.1?report=genbank&log$=prottop&blast_rank=62&RID=0J8HGRR3013","SCN61123.1")
conserved Plasmodium protein, unknown function [Plasmodium chabaudi adami]	Plasmodium chabaudi adami	294	702	74%	4e-75	40.94	2200	=HYPERLINK("https://www.ncbi.nlm.nih.gov/protein/SCM22401.1?report=genbank&log$=prottop&blast_rank=63&RID=0J8HGRR3013","SCM22401.1")
conserved Plasmodium protein, unknown function [Plasmodium chabaudi chabaudi]	Plasmodium chabaudi chabaudi	294	694	73%	4e-75	41.55	2224	=HYPERLINK("https://www.ncbi.nlm.nih.gov/protein/XP_016653979.1?report=genbank&log$=prottop&blast_rank=64&RID=0J8HGRR3013","XP_016653979.1")
conserved Plasmodium protein, unknown function [Plasmodium berghei ANKA]	Plasmodium berghei ANKA	293	507	50%	5e-75	41.41	2270	=HYPERLINK("https://www.ncbi.nlm.nih.gov/protein/XP_034422397.1?report=genbank&log$=prottop&blast_rank=65&RID=0J8HGRR3013","XP_034422397.1")
TERT gene [Plasmodium yoelii yoelii]	Plasmodium yoelii yoelii	259	379	35%	8e-67	37.93	889	=HYPERLINK("https://www.ncbi.nlm.nih.gov/protein/EAA22804.1?report=genbank&log$=prottop&blast_rank=66&RID=0J8HGRR3013","EAA22804.1")
conserved membrane protein, unknown function, partial [Hepatocystis sp. ex Piliocolobus tephrosceles]	Hepatocystis sp. ex Piliocolobus tephrosceles	154	375	25%	2e-32	39.70	2687	=HYPERLINK("https://www.ncbi.nlm.nih.gov/protein/VWU49028.1?report=genbank&log$=prottop&blast_rank=67&RID=0J8HGRR3013","VWU49028.1")
hypothetical protein [Plasmodium yoelii yoelii]	Plasmodium yoelii yoelii	125	125	13%	3e-25	32.94	506	=HYPERLINK("https://www.ncbi.nlm.nih.gov/protein/EAA18824.1?report=genbank&log$=prottop&blast_rank=68&RID=0J8HGRR3013","EAA18824.1")
hypothetical protein YYC_05138 [Plasmodium yoelii 17X]	Plasmodium yoelii 17X	117	413	47%	2e-21	34.12	2028	=HYPERLINK("https://www.ncbi.nlm.nih.gov/protein/ETB56751.1?report=genbank&log$=prottop&blast_rank=69&RID=0J8HGRR3013","ETB56751.1")
hypothetical protein, partial [Plasmodium yoelii yoelii]	Plasmodium yoelii yoelii	77.8	77.8	8%	2e-09	35.58	760	=HYPERLINK("https://www.ncbi.nlm.nih.gov/protein/EAA22805.1?report=genbank&log$=prottop&blast_rank=70&RID=0J8HGRR3013","EAA22805.1")

## Sheet: Blast PF3D7_0721000
Description	Scientific Name	Max Score	Total Score	Query Cover	E value	Per. ident	Acc. Len	Accession
conserved Plasmodium membrane protein, unknown function [Plasmodium falciparum 3D7]	Plasmodium falciparum 3D7	6714	6714	100%	0.0	100.00	3459	=HYPERLINK("https://www.ncbi.nlm.nih.gov/protein/XP_024329049.1?report=genbank&log$=prottop&blast_rank=1&RID=0J94EDXR016","XP_024329049.1")
hypothetical protein PFHG_01241 [Plasmodium falciparum HB3]	Plasmodium falciparum HB3	6322	6322	100%	0.0	94.02	3415	=HYPERLINK("https://www.ncbi.nlm.nih.gov/protein/KOB59480.1?report=genbank&log$=prottop&blast_rank=2&RID=0J94EDXR016","KOB59480.1")
hypothetical protein PFMG_02057 [Plasmodium falciparum IGH-CR14]	Plasmodium falciparum IGH-CR14	6097	6097	97%	0.0	93.85	3328	=HYPERLINK("https://www.ncbi.nlm.nih.gov/protein/KNG75916.1?report=genbank&log$=prottop&blast_rank=3&RID=0J94EDXR016","KNG75916.1")
hypothetical protein PFLG_01519 [Plasmodium falciparum RAJ116]	Plasmodium falciparum RAJ116	3734	3734	71%	0.0	91.33	2446	=HYPERLINK("https://www.ncbi.nlm.nih.gov/protein/KNC36209.1?report=genbank&log$=prottop&blast_rank=4&RID=0J94EDXR016","KNC36209.1")
hypothetical protein PFNF54_01856 [Plasmodium falciparum NF54]	Plasmodium falciparum NF54	3532	5498	86%	0.0	97.61	2881	=HYPERLINK("https://www.ncbi.nlm.nih.gov/protein/EWC89291.1?report=genbank&log$=prottop&blast_rank=5&RID=0J94EDXR016","EWC89291.1")
conserved Plasmodium membrane protein, unknown function [Plasmodium reichenowi]	Plasmodium reichenowi	3456	3456	75%	0.0	79.57	3271	=HYPERLINK("https://www.ncbi.nlm.nih.gov/protein/SOV77842.1?report=genbank&log$=prottop&blast_rank=6&RID=0J94EDXR016","SOV77842.1")
conserved Plasmodium membrane protein, unknown function [Plasmodium reichenowi]	Plasmodium reichenowi	3400	4645	98%	0.0	78.41	3266	=HYPERLINK("https://www.ncbi.nlm.nih.gov/protein/CDO63667.1?report=genbank&log$=prottop&blast_rank=7&RID=0J94EDXR016","CDO63667.1")
putative membrane protein [Plasmodium reichenowi]	Plasmodium reichenowi	3182	3182	65%	0.0	80.58	3272	=HYPERLINK("https://www.ncbi.nlm.nih.gov/protein/XP_012762290.2?report=genbank&log$=prottop&blast_rank=8&RID=0J94EDXR016","XP_012762290.2")
conserved Plasmodium membrane protein, unknown function [Plasmodium sp. DRC-Itaito]	Plasmodium sp. DRC-Itaito	2695	4421	91%	0.0	69.66	3324	=HYPERLINK("https://www.ncbi.nlm.nih.gov/protein/SPJ09641.1?report=genbank&log$=prottop&blast_rank=9&RID=0J94EDXR016","SPJ09641.1")
hypothetical protein PFFCH_04054 [Plasmodium falciparum FCH/4]	Plasmodium falciparum FCH/4	2643	2643	56%	0.0	88.40	1761	=HYPERLINK("https://www.ncbi.nlm.nih.gov/protein/ETW28421.1?report=genbank&log$=prottop&blast_rank=10&RID=0J94EDXR016","ETW28421.1")
hypothetical protein PFTANZ_01882, partial [Plasmodium falciparum Tanzania (2000708)]	Plasmodium falciparum Tanzania (2000708)	2358	2816	45%	0.0	92.99	1501	=HYPERLINK("https://www.ncbi.nlm.nih.gov/protein/ETW37396.1?report=genbank&log$=prottop&blast_rank=11&RID=0J94EDXR016","ETW37396.1")
hypothetical protein PFMALIP_01821 [Plasmodium falciparum MaliPS096_E11]	Plasmodium falciparum MaliPS096_E11	2350	2530	45%	0.0	96.26	1663	=HYPERLINK("https://www.ncbi.nlm.nih.gov/protein/ETW50132.1?report=genbank&log$=prottop&blast_rank=12&RID=0J94EDXR016","ETW50132.1")
conserved Plasmodium membrane protein, unknown function [Plasmodium sp. gorilla clade G1]	Plasmodium sp. gorilla clade G1	2311	2311	40%	0.0	94.60	3447	=HYPERLINK("https://www.ncbi.nlm.nih.gov/protein/SOS77767.1?report=genbank&log$=prottop&blast_rank=13&RID=0J94EDXR016","SOS77767.1")
hypothetical protein C923_01889 [Plasmodium falciparum UGT5.1]	Plasmodium falciparum UGT5.1	2289	2289	43%	0.0	93.48	2834	=HYPERLINK("https://www.ncbi.nlm.nih.gov/protein/EWC77429.1?report=genbank&log$=prottop&blast_rank=14&RID=0J94EDXR016","EWC77429.1")
hypothetical protein PFBG_01827 [Plasmodium falciparum 7G8]	Plasmodium falciparum 7G8	2196	2196	33%	0.0	99.22	1151	=HYPERLINK("https://www.ncbi.nlm.nih.gov/protein/EUR73767.1?report=genbank&log$=prottop&blast_rank=15&RID=0J94EDXR016","EUR73767.1")
hypothetical protein PFNF135_01923 [Plasmodium falciparum NF135/5.C10]	Plasmodium falciparum NF135/5.C10	2195	2195	33%	0.0	99.48	1147	=HYPERLINK("https://www.ncbi.nlm.nih.gov/protein/ETW43800.1?report=genbank&log$=prottop&blast_rank=16&RID=0J94EDXR016","ETW43800.1")
hypothetical protein PFTANZ_01881, partial [Plasmodium falciparum Tanzania (2000708)]	Plasmodium falciparum Tanzania (2000708)	1981	1981	30%	0.0	96.06	1091	=HYPERLINK("https://www.ncbi.nlm.nih.gov/protein/ETW37444.1?report=genbank&log$=prottop&blast_rank=17&RID=0J94EDXR016","ETW37444.1")
conserved Plasmodium membrane protein, unknown function [Plasmodium sp. DRC-Itaito]	Plasmodium sp. DRC-Itaito	1894	2145	57%	0.0	64.25	3299	=HYPERLINK("https://www.ncbi.nlm.nih.gov/protein/SOV21995.1?report=genbank&log$=prottop&blast_rank=18&RID=0J94EDXR016","SOV21995.1")
conserved Plasmodium membrane protein, unknown, putative [Plasmodium gaboni]	Plasmodium gaboni	1892	2150	57%	0.0	64.40	3216	=HYPERLINK("https://www.ncbi.nlm.nih.gov/protein/SOV12996.1?report=genbank&log$=prottop&blast_rank=19&RID=0J94EDXR016","SOV12996.1")
hypothetical protein PFAG_01748 [Plasmodium falciparum Santa Lucia]	Plasmodium falciparum Santa Lucia	1860	1860	29%	0.0	96.45	983	=HYPERLINK("https://www.ncbi.nlm.nih.gov/protein/EUT88289.1?report=genbank&log$=prottop&blast_rank=20&RID=0J94EDXR016","EUT88289.1")
hypothetical protein PFBG_01825 [Plasmodium falciparum 7G8]	Plasmodium falciparum 7G8	1760	1760	28%	0.0	95.82	949	=HYPERLINK("https://www.ncbi.nlm.nih.gov/protein/EUR73765.1?report=genbank&log$=prottop&blast_rank=21&RID=0J94EDXR016","EUR73765.1")
hypothetical protein PFUGPA_00916 [Plasmodium falciparum Palo Alto/Uganda]	Plasmodium falciparum Palo Alto/Uganda	1732	1732	27%	0.0	98.69	909	=HYPERLINK("https://www.ncbi.nlm.nih.gov/protein/ETW57140.1?report=genbank&log$=prottop&blast_rank=22&RID=0J94EDXR016","ETW57140.1")
hypothetical protein PFFVO_01790 [Plasmodium falciparum Vietnam Oak-Knoll (FVO)]	Plasmodium falciparum Vietnam Oak-Knoll (FVO)	1720	1720	28%	0.0	92.62	986	=HYPERLINK("https://www.ncbi.nlm.nih.gov/protein/ETW19217.1?report=genbank&log$=prottop&blast_rank=23&RID=0J94EDXR016","ETW19217.1")
hypothetical protein PFMC_04070 [Plasmodium falciparum CAMP/Malaysia]	Plasmodium falciparum CAMP/Malaysia	1678	4143	75%	0.0	93.49	3185	=HYPERLINK("https://www.ncbi.nlm.nih.gov/protein/ETW60081.1?report=genbank&log$=prottop&blast_rank=24&RID=0J94EDXR016","ETW60081.1")
conserved Plasmodium membrane protein, unknown function [Plasmodium sp. gorilla clade G3]	Plasmodium sp. gorilla clade G3	1579	2889	60%	0.0	75.92	3437	=HYPERLINK("https://www.ncbi.nlm.nih.gov/protein/SOV75160.1?report=genbank&log$=prottop&blast_rank=25&RID=0J94EDXR016","SOV75160.1")
conserved Plasmodium membrane protein, unknown function [Plasmodium sp. gorilla clade G2]	Plasmodium sp. gorilla clade G2	1431	1786	50%	0.0	63.47	3285	=HYPERLINK("https://www.ncbi.nlm.nih.gov/protein/XP_028537625.1?report=genbank&log$=prottop&blast_rank=26&RID=0J94EDXR016","XP_028537625.1")
hypothetical protein PFLG_01520 [Plasmodium falciparum RAJ116]	Plasmodium falciparum RAJ116	1253	1253	19%	0.0	98.94	655	=HYPERLINK("https://www.ncbi.nlm.nih.gov/protein/KNC36210.1?report=genbank&log$=prottop&blast_rank=27&RID=0J94EDXR016","KNC36210.1")
hypothetical protein PFMALIP_01825 [Plasmodium falciparum MaliPS096_E11]	Plasmodium falciparum MaliPS096_E11	1239	1239	18%	0.0	99.84	633	=HYPERLINK("https://www.ncbi.nlm.nih.gov/protein/ETW50136.1?report=genbank&log$=prottop&blast_rank=28&RID=0J94EDXR016","ETW50136.1")
putative membrane protein, partial [Plasmodium gaboni]	Plasmodium gaboni	1226	2383	59%	0.0	71.43	3131	=HYPERLINK("https://www.ncbi.nlm.nih.gov/protein/XP_018642552.1?report=genbank&log$=prottop&blast_rank=29&RID=0J94EDXR016","XP_018642552.1")
hypothetical protein PFNF135_01922 [Plasmodium falciparum NF135/5.C10]	Plasmodium falciparum NF135/5.C10	1164	4002	59%	0.0	90.16	2496	=HYPERLINK("https://www.ncbi.nlm.nih.gov/protein/ETW43799.1?report=genbank&log$=prottop&blast_rank=30&RID=0J94EDXR016","ETW43799.1")
hypothetical protein PFDG_01658 [Plasmodium falciparum Dd2]	Plasmodium falciparum Dd2	1157	2083	35%	0.0	93.25	3339	=HYPERLINK("https://www.ncbi.nlm.nih.gov/protein/KOB86153.1?report=genbank&log$=prottop&blast_rank=31&RID=0J94EDXR016","KOB86153.1")
hypothetical protein PFAG_01747 [Plasmodium falciparum Santa Lucia]	Plasmodium falciparum Santa Lucia	1115	2804	49%	0.0	90.24	2111	=HYPERLINK("https://www.ncbi.nlm.nih.gov/protein/EUT88288.1?report=genbank&log$=prottop&blast_rank=32&RID=0J94EDXR016","EUT88288.1")
hypothetical protein PFFVO_01791 [Plasmodium falciparum Vietnam Oak-Knoll (FVO)]	Plasmodium falciparum Vietnam Oak-Knoll (FVO)	1034	1522	27%	0.0	97.74	1385	=HYPERLINK("https://www.ncbi.nlm.nih.gov/protein/ETW19218.1?report=genbank&log$=prottop&blast_rank=33&RID=0J94EDXR016","ETW19218.1")
hypothetical protein PFUGPA_00915 [Plasmodium falciparum Palo Alto/Uganda]	Plasmodium falciparum Palo Alto/Uganda	934	1591	27%	0.0	91.61	2010	=HYPERLINK("https://www.ncbi.nlm.nih.gov/protein/ETW57139.1?report=genbank&log$=prottop&blast_rank=34&RID=0J94EDXR016","ETW57139.1")
conserved Plasmodium membrane protein, unknown function [Plasmodium sp. DRC-Itaito]	Plasmodium sp. DRC-Itaito	809	809	20%	0.0	70.64	846	=HYPERLINK("https://www.ncbi.nlm.nih.gov/protein/SPJ13355.1?report=genbank&log$=prottop&blast_rank=35&RID=0J94EDXR016","SPJ13355.1")
hypothetical protein PFBG_01824 [Plasmodium falciparum 7G8]	Plasmodium falciparum 7G8	802	802	12%	0.0	96.84	464	=HYPERLINK("https://www.ncbi.nlm.nih.gov/protein/EUR73764.1?report=genbank&log$=prottop&blast_rank=36&RID=0J94EDXR016","EUR73764.1")
hypothetical protein PFFCH_04057 [Plasmodium falciparum FCH/4]	Plasmodium falciparum FCH/4	727	727	11%	0.0	97.48	394	=HYPERLINK("https://www.ncbi.nlm.nih.gov/protein/ETW28424.1?report=genbank&log$=prottop&blast_rank=37&RID=0J94EDXR016","ETW28424.1")
hypothetical protein PFBG_01826 [Plasmodium falciparum 7G8]	Plasmodium falciparum 7G8	629	1238	19%	0.0	96.39	632	=HYPERLINK("https://www.ncbi.nlm.nih.gov/protein/EUR73766.1?report=genbank&log$=prottop&blast_rank=38&RID=0J94EDXR016","EUR73766.1")
hypothetical protein PFMALIP_01822 [Plasmodium falciparum MaliPS096_E11]	Plasmodium falciparum MaliPS096_E11	573	573	9%	0.0	98.65	296	=HYPERLINK("https://www.ncbi.nlm.nih.gov/protein/ETW50133.1?report=genbank&log$=prottop&blast_rank=39&RID=0J94EDXR016","ETW50133.1")
hypothetical protein PFTANZ_06520, partial [Plasmodium falciparum Tanzania (2000708)]	Plasmodium falciparum Tanzania (2000708)	572	572	8%	0.0	98.00	300	=HYPERLINK("https://www.ncbi.nlm.nih.gov/protein/ETW32760.1?report=genbank&log$=prottop&blast_rank=40&RID=0J94EDXR016","ETW32760.1")
hypothetical protein PFFCH_04055 [Plasmodium falciparum FCH/4]	Plasmodium falciparum FCH/4	556	556	8%	1e-176	99.65	294	=HYPERLINK("https://www.ncbi.nlm.nih.gov/protein/ETW28422.1?report=genbank&log$=prottop&blast_rank=41&RID=0J94EDXR016","ETW28422.1")
hypothetical protein PFMALIP_01824 [Plasmodium falciparum MaliPS096_E11]	Plasmodium falciparum MaliPS096_E11	443	443	7%	5e-138	99.17	241	=HYPERLINK("https://www.ncbi.nlm.nih.gov/protein/ETW50135.1?report=genbank&log$=prottop&blast_rank=42&RID=0J94EDXR016","ETW50135.1")
hypothetical protein C923_01888 [Plasmodium falciparum UGT5.1]	Plasmodium falciparum UGT5.1	447	447	7%	2e-137	94.92	364	=HYPERLINK("https://www.ncbi.nlm.nih.gov/protein/EWC77428.1?report=genbank&log$=prottop&blast_rank=43&RID=0J94EDXR016","EWC77428.1")
hypothetical protein PFMALIP_01823 [Plasmodium falciparum MaliPS096_E11]	Plasmodium falciparum MaliPS096_E11	399	399	6%	5e-123	98.11	211	=HYPERLINK("https://www.ncbi.nlm.nih.gov/protein/ETW50134.1?report=genbank&log$=prottop&blast_rank=44&RID=0J94EDXR016","ETW50134.1")
hypothetical protein MKS88_000987 [Plasmodium brasilianum]	Plasmodium brasilianum	442	1331	54%	1e-119	36.52	3205	=HYPERLINK("https://www.ncbi.nlm.nih.gov/protein/XP_067075353.1?report=genbank&log$=prottop&blast_rank=45&RID=0J94EDXR016","XP_067075353.1")
conserved Plasmodium protein, unknown function [Plasmodium malariae]	Plasmodium malariae	441	1330	54%	2e-119	36.41	3212	=HYPERLINK("https://www.ncbi.nlm.nih.gov/protein/XP_028859488.1?report=genbank&log$=prottop&blast_rank=46&RID=0J94EDXR016","XP_028859488.1")
conserved Plasmodium protein, unknown function [Plasmodium relictum]	Plasmodium relictum	414	1118	54%	3e-111	40.00	2717	=HYPERLINK("https://www.ncbi.nlm.nih.gov/protein/XP_028535485.1?report=genbank&log$=prottop&blast_rank=47&RID=0J94EDXR016","XP_028535485.1")
conserved Plasmodium protein, unknown function [Plasmodium chabaudi adami]	Plasmodium chabaudi adami	362	1152	54%	2e-95	37.71	2526	=HYPERLINK("https://www.ncbi.nlm.nih.gov/protein/SCM19485.1?report=genbank&log$=prottop&blast_rank=48&RID=0J94EDXR016","SCM19485.1")
hypothetical protein YYG_03647 [Plasmodium vinckei petteri]	Plasmodium vinckei petteri	356	1137	55%	8e-94	36.57	2534	=HYPERLINK("https://www.ncbi.nlm.nih.gov/protein/EUD71016.1?report=genbank&log$=prottop&blast_rank=49&RID=0J94EDXR016","EUD71016.1")
conserved Plasmodium protein, unknown function [Plasmodium chabaudi adami]	Plasmodium chabaudi adami	356	1144	56%	1e-93	36.01	2526	=HYPERLINK("https://www.ncbi.nlm.nih.gov/protein/SCN59174.1?report=genbank&log$=prottop&blast_rank=50&RID=0J94EDXR016","SCN59174.1")
conserved Plasmodium protein, unknown function [Plasmodium vinckei lentum]	Plasmodium vinckei lentum	354	1217	60%	4e-93	36.83	2534	=HYPERLINK("https://www.ncbi.nlm.nih.gov/protein/CAD2088219.1?report=genbank&log$=prottop&blast_rank=51&RID=0J94EDXR016","CAD2088219.1")
conserved Plasmodium protein, unknown function [Plasmodium vinckei]	Plasmodium vinckei	353	1138	55%	7e-93	36.43	2534	=HYPERLINK("https://www.ncbi.nlm.nih.gov/protein/CAD2100312.1?report=genbank&log$=prottop&blast_rank=52&RID=0J94EDXR016","CAD2100312.1")
hypothetical protein YYC_04047 [Plasmodium yoelii 17X]	Plasmodium yoelii 17X	346	1214	58%	1e-90	35.34	2587	=HYPERLINK("https://www.ncbi.nlm.nih.gov/protein/ETB58449.1?report=genbank&log$=prottop&blast_rank=53&RID=0J94EDXR016","ETB58449.1")
conserved Plasmodium protein, unknown function [Plasmodium vinckei brucechwatti]	Plasmodium vinckei brucechwatti	345	1140	53%	2e-90	36.94	2532	=HYPERLINK("https://www.ncbi.nlm.nih.gov/protein/CAD2088188.1?report=genbank&log$=prottop&blast_rank=54&RID=0J94EDXR016","CAD2088188.1")
conserved Plasmodium protein, unknown function [Plasmodium yoelii]	Plasmodium yoelii	340	1199	63%	1e-88	35.78	2578	=HYPERLINK("https://www.ncbi.nlm.nih.gov/protein/XP_022813198.1?report=genbank&log$=prottop&blast_rank=55&RID=0J94EDXR016","XP_022813198.1")
conserved Plasmodium protein, unknown function [Plasmodium vinckei vinckei]	Plasmodium vinckei vinckei	337	1137	53%	5e-88	37.56	2533	=HYPERLINK("https://www.ncbi.nlm.nih.gov/protein/XP_008625550.1?report=genbank&log$=prottop&blast_rank=56&RID=0J94EDXR016","XP_008625550.1")
conserved Plasmodium protein, unknown function [Plasmodium chabaudi chabaudi]	Plasmodium chabaudi chabaudi	318	788	33%	2e-82	42.23	2529	=HYPERLINK("https://www.ncbi.nlm.nih.gov/protein/XP_016653476.1?report=genbank&log$=prottop&blast_rank=57&RID=0J94EDXR016","XP_016653476.1")
conserved Plasmodium protein, unknown function [Plasmodium chabaudi chabaudi]	Plasmodium chabaudi chabaudi	317	786	33%	9e-82	42.05	2529	=HYPERLINK("https://www.ncbi.nlm.nih.gov/protein/SCN59175.1?report=genbank&log$=prottop&blast_rank=58&RID=0J94EDXR016","SCN59175.1")
hypothetical protein [Plasmodium yoelii yoelii]	Plasmodium yoelii yoelii	305	850	40%	2e-78	40.48	1692	=HYPERLINK("https://www.ncbi.nlm.nih.gov/protein/EAA21094.1?report=genbank&log$=prottop&blast_rank=59&RID=0J94EDXR016","EAA21094.1")
hypothetical protein PFUGPA_00917 [Plasmodium falciparum Palo Alto/Uganda]	Plasmodium falciparum Palo Alto/Uganda	240	240	3%	5e-69	100.00	118	=HYPERLINK("https://www.ncbi.nlm.nih.gov/protein/ETW57141.1?report=genbank&log$=prottop&blast_rank=60&RID=0J94EDXR016","ETW57141.1")
conserved Plasmodium protein, unknown function [Plasmodium malariae]	Plasmodium malariae	225	883	29%	7e-54	41.88	2084	=HYPERLINK("https://www.ncbi.nlm.nih.gov/protein/SBS92120.1?report=genbank&log$=prottop&blast_rank=61&RID=0J94EDXR016","SBS92120.1")
conserved Plasmodium protein, unknown function [Plasmodium gallinaceum]	Plasmodium gallinaceum	209	729	29%	5e-49	51.09	2725	=HYPERLINK("https://www.ncbi.nlm.nih.gov/protein/XP_028525960.1?report=genbank&log$=prottop&blast_rank=62&RID=0J94EDXR016","XP_028525960.1")
hypothetical protein PFFCH_04056 [Plasmodium falciparum FCH/4]	Plasmodium falciparum FCH/4	153	153	3%	2e-38	88.24	117	=HYPERLINK("https://www.ncbi.nlm.nih.gov/protein/ETW28423.1?report=genbank&log$=prottop&blast_rank=63&RID=0J94EDXR016","ETW28423.1")

## Sheet: Blast PF3D7_0916400
Description	Scientific Name	Max Score	Total Score	Query Cover	E value	Per. ident	Acc. Len	Accession
conserved Plasmodium protein, unknown function [Plasmodium falciparum 3D7]	Plasmodium falciparum 3D7	4809	4809	100%	0.0	100.00	2519	=HYPERLINK("https://www.ncbi.nlm.nih.gov/protein/XP_002808935.1?report=genbank&log$=prottop&blast_rank=1&RID=0J8YMN4W016","XP_002808935.1")
hypothetical protein CK202_4153 [Plasmodium falciparum NF54]	Plasmodium falciparum NF54	4803	4803	100%	0.0	99.96	2518	=HYPERLINK("https://www.ncbi.nlm.nih.gov/protein/PKC45156.1?report=genbank&log$=prottop&blast_rank=2&RID=0J8YMN4W016","PKC45156.1")
hypothetical protein PFNF54_05530 [Plasmodium falciparum NF54]	Plasmodium falciparum NF54	4802	4802	100%	0.0	99.64	2528	=HYPERLINK("https://www.ncbi.nlm.nih.gov/protein/EWC85863.1?report=genbank&log$=prottop&blast_rank=3&RID=0J8YMN4W016","EWC85863.1")
hypothetical protein PFMALIP_02453 [Plasmodium falciparum MaliPS096_E11]	Plasmodium falciparum MaliPS096_E11	4715	4715	100%	0.0	97.23	2545	=HYPERLINK("https://www.ncbi.nlm.nih.gov/protein/ETW49525.1?report=genbank&log$=prottop&blast_rank=4&RID=0J8YMN4W016","ETW49525.1")
hypothetical protein PFBG_02499 [Plasmodium falciparum 7G8]	Plasmodium falciparum 7G8	4705	4705	100%	0.0	97.84	2525	=HYPERLINK("https://www.ncbi.nlm.nih.gov/protein/EUR72405.1?report=genbank&log$=prottop&blast_rank=5&RID=0J8YMN4W016","EUR72405.1")
hypothetical protein PFFVO_02461 [Plasmodium falciparum Vietnam Oak-Knoll (FVO)]	Plasmodium falciparum Vietnam Oak-Knoll (FVO)	4702	4702	100%	0.0	98.42	2506	=HYPERLINK("https://www.ncbi.nlm.nih.gov/protein/ETW18562.1?report=genbank&log$=prottop&blast_rank=6&RID=0J8YMN4W016","ETW18562.1")
hypothetical protein PFMG_03917 [Plasmodium falciparum IGH-CR14]	Plasmodium falciparum IGH-CR14	4692	4692	100%	0.0	96.12	2588	=HYPERLINK("https://www.ncbi.nlm.nih.gov/protein/KNG77666.1?report=genbank&log$=prottop&blast_rank=7&RID=0J8YMN4W016","KNG77666.1")
hypothetical protein PFAG_02407 [Plasmodium falciparum Santa Lucia]	Plasmodium falciparum Santa Lucia	3456	3456	73%	0.0	98.38	1853	=HYPERLINK("https://www.ncbi.nlm.nih.gov/protein/EUT86538.1?report=genbank&log$=prottop&blast_rank=8&RID=0J8YMN4W016","EUT86538.1")
hypothetical protein PFMC_02415 [Plasmodium falciparum CAMP/Malaysia]	Plasmodium falciparum CAMP/Malaysia	3454	3454	73%	0.0	98.49	1862	=HYPERLINK("https://www.ncbi.nlm.nih.gov/protein/ETW61763.1?report=genbank&log$=prottop&blast_rank=9&RID=0J8YMN4W016","ETW61763.1")
hypothetical protein PFNF135_02580 [Plasmodium falciparum NF135/5.C10]	Plasmodium falciparum NF135/5.C10	3452	3452	73%	0.0	98.27	1864	=HYPERLINK("https://www.ncbi.nlm.nih.gov/protein/ETW43105.1?report=genbank&log$=prottop&blast_rank=10&RID=0J8YMN4W016","ETW43105.1")
hypothetical protein C923_02534 [Plasmodium falciparum UGT5.1]	Plasmodium falciparum UGT5.1	3447	3447	73%	0.0	98.32	1834	=HYPERLINK("https://www.ncbi.nlm.nih.gov/protein/EWC76743.1?report=genbank&log$=prottop&blast_rank=11&RID=0J8YMN4W016","EWC76743.1")
conserved Plasmodium protein, unknown function [Plasmodium sp. gorilla clade G1]	Plasmodium sp. gorilla clade G1	3363	4646	100%	0.0	96.04	2640	=HYPERLINK("https://www.ncbi.nlm.nih.gov/protein/SOS78398.1?report=genbank&log$=prottop&blast_rank=12&RID=0J8YMN4W016","SOS78398.1")
hypothetical protein PFUGPA_02926 [Plasmodium falciparum Palo Alto/Uganda]	Plasmodium falciparum Palo Alto/Uganda	2056	2056	43%	0.0	98.63	1093	=HYPERLINK("https://www.ncbi.nlm.nih.gov/protein/ETW55104.1?report=genbank&log$=prottop&blast_rank=13&RID=0J8YMN4W016","ETW55104.1")
hypothetical protein PFTANZ_02500 [Plasmodium falciparum Tanzania (2000708)]	Plasmodium falciparum Tanzania (2000708)	1957	1957	41%	0.0	98.08	1080	=HYPERLINK("https://www.ncbi.nlm.nih.gov/protein/ETW36779.1?report=genbank&log$=prottop&blast_rank=14&RID=0J8YMN4W016","ETW36779.1")
conserved Plasmodium protein, unknown function [Plasmodium sp. gorilla clade G3]	Plasmodium sp. gorilla clade G3	1581	2804	87%	0.0	74.90	2782	=HYPERLINK("https://www.ncbi.nlm.nih.gov/protein/SOV76312.1?report=genbank&log$=prottop&blast_rank=15&RID=0J8YMN4W016","SOV76312.1")
hypothetical protein PFHG_01441 [Plasmodium falciparum HB3]	Plasmodium falciparum HB3	1460	1460	31%	0.0	96.92	769	=HYPERLINK("https://www.ncbi.nlm.nih.gov/protein/KOB59682.1?report=genbank&log$=prottop&blast_rank=16&RID=0J8YMN4W016","KOB59682.1")
conserved Plasmodium protein, unknown function [Plasmodium reichenowi]	Plasmodium reichenowi	1393	1393	40%	0.0	87.52	2601	=HYPERLINK("https://www.ncbi.nlm.nih.gov/protein/SOV78891.1?report=genbank&log$=prottop&blast_rank=17&RID=0J8YMN4W016","SOV78891.1")
hypothetical protein PFUGPA_02927 [Plasmodium falciparum Palo Alto/Uganda]	Plasmodium falciparum Palo Alto/Uganda	1371	1371	29%	0.0	98.25	743	=HYPERLINK("https://www.ncbi.nlm.nih.gov/protein/ETW55105.1?report=genbank&log$=prottop&blast_rank=18&RID=0J8YMN4W016","ETW55105.1")
hypothetical protein PFTANZ_02501 [Plasmodium falciparum Tanzania (2000708)]	Plasmodium falciparum Tanzania (2000708)	1368	1368	29%	0.0	98.36	748	=HYPERLINK("https://www.ncbi.nlm.nih.gov/protein/ETW36780.1?report=genbank&log$=prottop&blast_rank=19&RID=0J8YMN4W016","ETW36780.1")
conserved Plasmodium protein, unknown function [Plasmodium reichenowi]	Plasmodium reichenowi	1353	1353	38%	0.0	82.85	2584	=HYPERLINK("https://www.ncbi.nlm.nih.gov/protein/CDO64224.1?report=genbank&log$=prottop&blast_rank=20&RID=0J8YMN4W016","CDO64224.1")
hypothetical protein PRSY57_0914400 [Plasmodium reichenowi]	Plasmodium reichenowi	1345	1345	38%	0.0	82.84	2564	=HYPERLINK("https://www.ncbi.nlm.nih.gov/protein/XP_012762838.2?report=genbank&log$=prottop&blast_rank=21&RID=0J8YMN4W016","XP_012762838.2")
hypothetical protein PFAG_02408 [Plasmodium falciparum Santa Lucia]	Plasmodium falciparum Santa Lucia	1215	1215	25%	0.0	100.00	641	=HYPERLINK("https://www.ncbi.nlm.nih.gov/protein/EUT86539.1?report=genbank&log$=prottop&blast_rank=22&RID=0J8YMN4W016","EUT86539.1")
hypothetical protein PFTANZ_02502 [Plasmodium falciparum Tanzania (2000708)]	Plasmodium falciparum Tanzania (2000708)	1214	1214	25%	0.0	99.84	641	=HYPERLINK("https://www.ncbi.nlm.nih.gov/protein/ETW36781.1?report=genbank&log$=prottop&blast_rank=23&RID=0J8YMN4W016","ETW36781.1")
hypothetical protein PFUGPA_02928 [Plasmodium falciparum Palo Alto/Uganda]	Plasmodium falciparum Palo Alto/Uganda	1210	1210	25%	0.0	99.53	641	=HYPERLINK("https://www.ncbi.nlm.nih.gov/protein/ETW55106.1?report=genbank&log$=prottop&blast_rank=24&RID=0J8YMN4W016","ETW55106.1")
hypothetical protein C923_02535 [Plasmodium falciparum UGT5.1]	Plasmodium falciparum UGT5.1	1207	1207	25%	0.0	99.22	641	=HYPERLINK("https://www.ncbi.nlm.nih.gov/protein/EWC76744.1?report=genbank&log$=prottop&blast_rank=25&RID=0J8YMN4W016","EWC76744.1")
hypothetical protein PFFCH_00454 [Plasmodium falciparum FCH/4]	Plasmodium falciparum FCH/4	1206	1206	25%	0.0	99.38	642	=HYPERLINK("https://www.ncbi.nlm.nih.gov/protein/ETW32091.1?report=genbank&log$=prottop&blast_rank=26&RID=0J8YMN4W016","ETW32091.1")
hypothetical protein PFNF135_02581 [Plasmodium falciparum NF135/5.C10]	Plasmodium falciparum NF135/5.C10	1200	1200	25%	0.0	99.22	643	=HYPERLINK("https://www.ncbi.nlm.nih.gov/protein/ETW43106.1?report=genbank&log$=prottop&blast_rank=27&RID=0J8YMN4W016","ETW43106.1")
conserved Plasmodium protein, unknown function [Plasmodium gaboni]	Plasmodium gaboni	1107	1107	37%	0.0	72.15	2390	=HYPERLINK("https://www.ncbi.nlm.nih.gov/protein/SOV14096.1?report=genbank&log$=prottop&blast_rank=28&RID=0J8YMN4W016","SOV14096.1")
conserved Plasmodium protein, unknown function [Plasmodium sp. DRC-Itaito]	Plasmodium sp. DRC-Itaito	1100	1100	37%	0.0	71.87	2412	=HYPERLINK("https://www.ncbi.nlm.nih.gov/protein/SOV22531.1?report=genbank&log$=prottop&blast_rank=29&RID=0J8YMN4W016","SOV22531.1")
hypothetical protein PFNF54_05528 [Plasmodium falciparum NF54]	Plasmodium falciparum NF54	1078	1078	22%	0.0	100.00	583	=HYPERLINK("https://www.ncbi.nlm.nih.gov/protein/EWC85861.1?report=genbank&log$=prottop&blast_rank=30&RID=0J8YMN4W016","EWC85861.1")
hypothetical protein PFFCH_00453 [Plasmodium falciparum FCH/4]	Plasmodium falciparum FCH/4	926	926	21%	0.0	98.89	1519	=HYPERLINK("https://www.ncbi.nlm.nih.gov/protein/ETW32090.1?report=genbank&log$=prottop&blast_rank=31&RID=0J8YMN4W016","ETW32090.1")
conserved Plasmodium protein, unknown function [Plasmodium sp. gorilla clade G2]	Plasmodium sp. gorilla clade G2	580	580	17%	2e-164	73.39	2379	=HYPERLINK("https://www.ncbi.nlm.nih.gov/protein/XP_028538169.1?report=genbank&log$=prottop&blast_rank=32&RID=0J8YMN4W016","XP_028538169.1")
conserved Plasmodium protein, unknown function [Plasmodium sp. DRC-Itaito]	Plasmodium sp. DRC-Itaito	292	292	8%	2e-74	78.70	2511	=HYPERLINK("https://www.ncbi.nlm.nih.gov/protein/SPJ10237.1?report=genbank&log$=prottop&blast_rank=33&RID=0J8YMN4W016","SPJ10237.1")
hypothetical protein PFDG_02908 [Plasmodium falciparum Dd2]	Plasmodium falciparum Dd2	229	229	9%	2e-63	90.87	245	=HYPERLINK("https://www.ncbi.nlm.nih.gov/protein/KOB87140.1?report=genbank&log$=prottop&blast_rank=34&RID=0J8YMN4W016","KOB87140.1")
hypothetical protein PVBG_04085 [Plasmodium vivax Brazil I]	Plasmodium vivax Brazil I	238	396	30%	3e-59	30.53	1042	=HYPERLINK("https://www.ncbi.nlm.nih.gov/protein/KMZ87376.1?report=genbank&log$=prottop&blast_rank=35&RID=0J8YMN4W016","KMZ87376.1")
conserved Plasmodium protein, unknown function [Plasmodium chabaudi chabaudi]	Plasmodium chabaudi chabaudi	241	643	61%	5e-59	30.20	1827	=HYPERLINK("https://www.ncbi.nlm.nih.gov/protein/SCM21140.1?report=genbank&log$=prottop&blast_rank=36&RID=0J8YMN4W016","SCM21140.1")
conserved Plasmodium protein, unknown function [Plasmodium gallinaceum]	Plasmodium gallinaceum	239	627	46%	1e-58	42.26	1765	=HYPERLINK("https://www.ncbi.nlm.nih.gov/protein/XP_028529517.1?report=genbank&log$=prottop&blast_rank=37&RID=0J8YMN4W016","XP_028529517.1")
conserved Plasmodium protein, unknown function [Plasmodium vivax]	Plasmodium vivax	237	760	59%	7e-58	30.59	1962	=HYPERLINK("https://www.ncbi.nlm.nih.gov/protein/SCO71920.1?report=genbank&log$=prottop&blast_rank=38&RID=0J8YMN4W016","SCO71920.1")
hypothetical protein PVNG_01000 [Plasmodium vivax North Korean]	Plasmodium vivax North Korean	236	759	59%	1e-57	30.40	1877	=HYPERLINK("https://www.ncbi.nlm.nih.gov/protein/KNA00366.1?report=genbank&log$=prottop&blast_rank=39&RID=0J8YMN4W016","KNA00366.1")
conserved Plasmodium protein, unknown function [Plasmodium vivax]	Plasmodium vivax	236	759	59%	1e-57	30.40	1953	=HYPERLINK("https://www.ncbi.nlm.nih.gov/protein/SCO66486.1?report=genbank&log$=prottop&blast_rank=40&RID=0J8YMN4W016","SCO66486.1")
hypothetical protein PVMG_03137 [Plasmodium vivax Mauritania I]	Plasmodium vivax Mauritania I	236	759	59%	2e-57	30.40	1944	=HYPERLINK("https://www.ncbi.nlm.nih.gov/protein/KMZ93970.1?report=genbank&log$=prottop&blast_rank=41&RID=0J8YMN4W016","KMZ93970.1")
unnamed protein product [Plasmodium vivax]	Plasmodium vivax	236	759	58%	2e-57	30.40	1950	=HYPERLINK("https://www.ncbi.nlm.nih.gov/protein/CAG9480516.1?report=genbank&log$=prottop&blast_rank=42&RID=0J8YMN4W016","CAG9480516.1")
conserved Plasmodium protein, unknown function [Plasmodium vivax]	Plasmodium vivax	236	785	53%	2e-57	30.40	1925	=HYPERLINK("https://www.ncbi.nlm.nih.gov/protein/CAI7719606.1?report=genbank&log$=prottop&blast_rank=43&RID=0J8YMN4W016","CAI7719606.1")
hypothetical protein PVIIG_04818 [Plasmodium vivax India VII]	Plasmodium vivax India VII	236	758	59%	2e-57	30.40	1941	=HYPERLINK("https://www.ncbi.nlm.nih.gov/protein/KMZ81231.1?report=genbank&log$=prottop&blast_rank=44&RID=0J8YMN4W016","KMZ81231.1")
conserved Plasmodium protein, unknown function [Plasmodium vivax]	Plasmodium vivax	235	758	59%	3e-57	30.40	1941	=HYPERLINK("https://www.ncbi.nlm.nih.gov/protein/VUZ94779.1?report=genbank&log$=prottop&blast_rank=45&RID=0J8YMN4W016","VUZ94779.1")
conserved Plasmodium protein, unknown function [Plasmodium chabaudi chabaudi]	Plasmodium chabaudi chabaudi	234	630	61%	7e-57	29.41	1828	=HYPERLINK("https://www.ncbi.nlm.nih.gov/protein/XP_016653787.1?report=genbank&log$=prottop&blast_rank=46&RID=0J8YMN4W016","XP_016653787.1")
conserved Plasmodium protein, unknown function [Plasmodium vinckei]	Plasmodium vinckei	233	561	58%	1e-56	30.27	1813	=HYPERLINK("https://www.ncbi.nlm.nih.gov/protein/CAD2102955.1?report=genbank&log$=prottop&blast_rank=47&RID=0J8YMN4W016","CAD2102955.1")
conserved Plasmodium protein, unknown function [Plasmodium ovale wallikeri]	Plasmodium ovale wallikeri	224	224	22%	1e-56	31.72	703	=HYPERLINK("https://www.ncbi.nlm.nih.gov/protein/SBT56433.1?report=genbank&log$=prottop&blast_rank=48&RID=0J8YMN4W016","SBT56433.1")
conserved Plasmodium protein, unknown function [Plasmodium relictum]	Plasmodium relictum	229	619	48%	1e-55	36.97	1779	=HYPERLINK("https://www.ncbi.nlm.nih.gov/protein/XP_028532382.1?report=genbank&log$=prottop&blast_rank=49&RID=0J8YMN4W016","XP_028532382.1")
hypothetical protein YYC_02604 [Plasmodium yoelii 17X]	Plasmodium yoelii 17X	227	352	50%	7e-55	30.45	1606	=HYPERLINK("https://www.ncbi.nlm.nih.gov/protein/ETB60290.1?report=genbank&log$=prottop&blast_rank=50&RID=0J8YMN4W016","ETB60290.1")
conserved Plasmodium protein, unknown function [Plasmodium ovale wallikeri]	Plasmodium ovale wallikeri	223	647	57%	1e-53	31.72	1986	=HYPERLINK("https://www.ncbi.nlm.nih.gov/protein/SBT33866.1?report=genbank&log$=prottop&blast_rank=51&RID=0J8YMN4W016","SBT33866.1")
conserved Plasmodium protein, unknown function [Plasmodium vinckei petteri]	Plasmodium vinckei petteri	220	617	61%	1e-52	29.46	1817	=HYPERLINK("https://www.ncbi.nlm.nih.gov/protein/CAD2102956.1?report=genbank&log$=prottop&blast_rank=52&RID=0J8YMN4W016","CAD2102956.1")
conserved Plasmodium protein, unknown function [Plasmodium ovale curtisi]	Plasmodium ovale curtisi	219	604	54%	2e-52	31.85	1766	=HYPERLINK("https://www.ncbi.nlm.nih.gov/protein/SBS95647.1?report=genbank&log$=prottop&blast_rank=53&RID=0J8YMN4W016","SBS95647.1")
conserved Plasmodium protein, unknown function [Plasmodium ovale curtisi]	Plasmodium ovale curtisi	219	604	54%	2e-52	31.85	1762	=HYPERLINK("https://www.ncbi.nlm.nih.gov/protein/SBS85374.1?report=genbank&log$=prottop&blast_rank=54&RID=0J8YMN4W016","SBS85374.1")
hypothetical protein YYG_02704 [Plasmodium vinckei petteri]	Plasmodium vinckei petteri	213	213	35%	3e-52	29.35	788	=HYPERLINK("https://www.ncbi.nlm.nih.gov/protein/EUD72003.1?report=genbank&log$=prottop&blast_rank=55&RID=0J8YMN4W016","EUD72003.1")
conserved Plasmodium protein, unknown function [Plasmodium vinckei lentum]	Plasmodium vinckei lentum	218	616	61%	4e-52	28.99	1823	=HYPERLINK("https://www.ncbi.nlm.nih.gov/protein/CAD2090167.1?report=genbank&log$=prottop&blast_rank=56&RID=0J8YMN4W016","CAD2090167.1")
conserved Plasmodium protein, unknown function [Plasmodium ovale]	Plasmodium ovale	218	719	63%	4e-52	32.14	1965	=HYPERLINK("https://www.ncbi.nlm.nih.gov/protein/SCQ16152.1?report=genbank&log$=prottop&blast_rank=57&RID=0J8YMN4W016","SCQ16152.1")
Uncharacterized protein PCOAH_00017530 [Plasmodium coatneyi]	Plasmodium coatneyi	218	716	49%	6e-52	30.12	1859	=HYPERLINK("https://www.ncbi.nlm.nih.gov/protein/XP_019914014.1?report=genbank&log$=prottop&blast_rank=58&RID=0J8YMN4W016","XP_019914014.1")
conserved Plasmodium protein, unknown function [Plasmodium vinckei vinckei]	Plasmodium vinckei vinckei	213	525	58%	2e-50	29.68	1802	=HYPERLINK("https://www.ncbi.nlm.nih.gov/protein/XP_008625173.1?report=genbank&log$=prottop&blast_rank=59&RID=0J8YMN4W016","XP_008625173.1")
uncharacterized protein AK88_01720 [Plasmodium fragile]	Plasmodium fragile	213	727	58%	2e-50	29.77	1979	=HYPERLINK("https://www.ncbi.nlm.nih.gov/protein/XP_012334778.1?report=genbank&log$=prottop&blast_rank=60&RID=0J8YMN4W016","XP_012334778.1")
conserved Plasmodium protein, unknown function [Plasmodium ovale wallikeri]	Plasmodium ovale wallikeri	210	372	33%	2e-50	28.53	1073	=HYPERLINK("https://www.ncbi.nlm.nih.gov/protein/SBT56432.1?report=genbank&log$=prottop&blast_rank=61&RID=0J8YMN4W016","SBT56432.1")
conserved Plasmodium protein, unknown function [Plasmodium berghei ANKA]	Plasmodium berghei ANKA	205	496	48%	3e-48	28.46	1885	=HYPERLINK("https://www.ncbi.nlm.nih.gov/protein/XP_034421146.1?report=genbank&log$=prottop&blast_rank=62&RID=0J8YMN4W016","XP_034421146.1")
conserved Plasmodium protein, unknown function [Plasmodium knowlesi strain H]	Plasmodium knowlesi strain H	202	724	49%	3e-47	29.82	1884	=HYPERLINK("https://www.ncbi.nlm.nih.gov/protein/XP_002258436.1?report=genbank&log$=prottop&blast_rank=63&RID=0J8YMN4W016","XP_002258436.1")
conserved Plasmodium protein, unknown function [Plasmodium malariae]	Plasmodium malariae	202	555	37%	5e-47	33.39	2305	=HYPERLINK("https://www.ncbi.nlm.nih.gov/protein/SBT70939.1?report=genbank&log$=prottop&blast_rank=64&RID=0J8YMN4W016","SBT70939.1")
conserved Plasmodium protein, unknown function [Plasmodium malariae]	Plasmodium malariae	201	642	42%	8e-47	33.39	2343	=HYPERLINK("https://www.ncbi.nlm.nih.gov/protein/SBS98427.1?report=genbank&log$=prottop&blast_rank=65&RID=0J8YMN4W016","SBS98427.1")
hypothetical protein MKS88_001950 [Plasmodium brasilianum]	Plasmodium brasilianum	201	640	42%	1e-46	33.39	2458	=HYPERLINK("https://www.ncbi.nlm.nih.gov/protein/XP_067074251.1?report=genbank&log$=prottop&blast_rank=66&RID=0J8YMN4W016","XP_067074251.1")
conserved Plasmodium protein, unknown function [Plasmodium malariae]	Plasmodium malariae	201	640	42%	1e-46	33.39	2451	=HYPERLINK("https://www.ncbi.nlm.nih.gov/protein/XP_028860750.1?report=genbank&log$=prottop&blast_rank=67&RID=0J8YMN4W016","XP_028860750.1")
conserved Plasmodium protein, unknown function [Plasmodium chabaudi chabaudi]	Plasmodium chabaudi chabaudi	195	668	55%	4e-45	31.73	1828	=HYPERLINK("https://www.ncbi.nlm.nih.gov/protein/SCN59616.1?report=genbank&log$=prottop&blast_rank=68&RID=0J8YMN4W016","SCN59616.1")
conserved Plasmodium protein, unknown function [Plasmodium chabaudi adami]	Plasmodium chabaudi adami	194	664	54%	8e-45	32.22	1829	=HYPERLINK("https://www.ncbi.nlm.nih.gov/protein/SCM20218.1?report=genbank&log$=prottop&blast_rank=69&RID=0J8YMN4W016","SCM20218.1")
hypothetical protein C922_01599 [Plasmodium inui San Antonio 1]	Plasmodium inui San Antonio 1	192	667	47%	2e-44	29.38	1866	=HYPERLINK("https://www.ncbi.nlm.nih.gov/protein/XP_008815424.1?report=genbank&log$=prottop&blast_rank=70&RID=0J8YMN4W016","XP_008815424.1")
conserved Plasmodium protein, unknown function [Plasmodium gonderi]	Plasmodium gonderi	191	673	37%	6e-44	36.27	2194	=HYPERLINK("https://www.ncbi.nlm.nih.gov/protein/XP_028542817.1?report=genbank&log$=prottop&blast_rank=71&RID=0J8YMN4W016","XP_028542817.1")
hypothetical protein YYG_02705 [Plasmodium vinckei petteri]	Plasmodium vinckei petteri	186	336	23%	5e-43	35.52	974	=HYPERLINK("https://www.ncbi.nlm.nih.gov/protein/EUD72004.1?report=genbank&log$=prottop&blast_rank=72&RID=0J8YMN4W016","EUD72004.1")
conserved Plasmodium protein, unknown function [Plasmodium vinckei brucechwatti]	Plasmodium vinckei brucechwatti	184	670	57%	6e-42	35.07	1826	=HYPERLINK("https://www.ncbi.nlm.nih.gov/protein/CAD2090159.1?report=genbank&log$=prottop&blast_rank=73&RID=0J8YMN4W016","CAD2090159.1")
conserved Plasmodium protein, unknown function [Plasmodium chabaudi adami]	Plasmodium chabaudi adami	182	644	52%	3e-41	34.42	1832	=HYPERLINK("https://www.ncbi.nlm.nih.gov/protein/SCN59617.1?report=genbank&log$=prottop&blast_rank=74&RID=0J8YMN4W016","SCN59617.1")
hypothetical protein [Plasmodium yoelii yoelii]	Plasmodium yoelii yoelii	164	239	29%	1e-36	35.98	756	=HYPERLINK("https://www.ncbi.nlm.nih.gov/protein/EAA19880.1?report=genbank&log$=prottop&blast_rank=75&RID=0J8YMN4W016","EAA19880.1")
hypothetical protein Py17XNL_000801769 [Plasmodium yoelii yoelii]	Plasmodium yoelii yoelii	166	563	44%	4e-36	35.98	1911	=HYPERLINK("https://www.ncbi.nlm.nih.gov/protein/WBY56733.1?report=genbank&log$=prottop&blast_rank=76&RID=0J8YMN4W016","WBY56733.1")
conserved Plasmodium protein, unknown function [Plasmodium yoelii]	Plasmodium yoelii	165	562	44%	5e-36	35.98	1937	=HYPERLINK("https://www.ncbi.nlm.nih.gov/protein/XP_034493464.1?report=genbank&log$=prottop&blast_rank=77&RID=0J8YMN4W016","XP_034493464.1")
conserved Plasmodium protein, unknown function [Plasmodium yoelii]	Plasmodium yoelii	165	560	44%	7e-36	35.98	1963	=HYPERLINK("https://www.ncbi.nlm.nih.gov/protein/CDU17566.1?report=genbank&log$=prottop&blast_rank=78&RID=0J8YMN4W016","CDU17566.1")
hypothetical protein YYC_02603 [Plasmodium yoelii 17X]	Plasmodium yoelii 17X	134	134	8%	5e-31	42.71	197	=HYPERLINK("https://www.ncbi.nlm.nih.gov/protein/ETB60289.1?report=genbank&log$=prottop&blast_rank=79&RID=0J8YMN4W016","ETB60289.1")
hypothetical protein PFDG_02907 [Plasmodium falciparum Dd2]	Plasmodium falciparum Dd2	123	123	2%	9e-29	98.33	61	=HYPERLINK("https://www.ncbi.nlm.nih.gov/protein/KOB87139.1?report=genbank&log$=prottop&blast_rank=80&RID=0J8YMN4W016","KOB87139.1")
conserved protein, unknown function [Hepatocystis sp. ex Piliocolobus tephrosceles]	Hepatocystis sp. ex Piliocolobus tephrosceles	106	288	27%	5e-18	39.72	2429	=HYPERLINK("https://www.ncbi.nlm.nih.gov/protein/VWU48881.1?report=genbank&log$=prottop&blast_rank=81&RID=0J8YMN4W016","VWU48881.1")
